# Supplementary material for: CD47 and IFT57 Are Colinear Genes That Are Highly Coexpressed in Most Cancers and Exhibit Parallel Cancer-Specific Correlations with Survival
Source: Int J Mol Sci. 2024 Aug 17;25(16):8956. doi: 10.3390/ijms25168956 (PMC11354933; doi:10.3390/ijms25168956)
Supplement: Supplementary file 1 [file ijms-25-08956-s001.zip]

Archive with 4 entries (4 files):
- Data S1 DEG lists.xlsx
- DataS2.pdf
- Kun IFT57 cancers- 8-7-2024 supplement.pdf
- primary blot images.pdf
