# Supplementary material for: CD47 and IFT57 Are Colinear Genes That Are Highly Coexpressed in Most Cancers and Exhibit Parallel Cancer-Specific Correlations with Survival
Source: Int J Mol Sci. 2024 Aug 17;25(16):8956. doi: 10.3390/ijms25168956 (PMC11354933; doi:10.3390/ijms25168956)
Supplement: Supplementary file 1 [file ijms-25-08956-s001.zip › Data S1 DEG lists.xlsx]

## Sheet: IFT57KD vs WT
Gene	Contrast	FC	logFC	tstat	pval	adjpval
VPS35L	KO_BC-Control_B	-70.8491	-6.14668	-34.0594	1.97E-13	2.72E-09
FGF1	KO_BC-Control_B	4.27237	2.09503	30.8263	6.53E-13	3.01E-09
FUZ	KO_BC-Control_B	-12.5295	-3.64726	-30.0384	8.90E-13	3.08E-09
RTN1	KO_BC-Control_B	-3.86146	-1.94914	-28.4397	1.72E-12	3.98E-09
APBB1IP	KO_BC-Control_B	-908.51	-9.82736	-28.4228	1.73E-12	3.98E-09
DNM1	KO_BC-Control_B	-4.03316	-2.01191	-27.6699	2.38E-12	4.71E-09
MAGEA11	KO_BC-Control_B	-22.2797	-4.47766	-27.3264	2.77E-12	4.79E-09
CDC42EP3	KO_BC-Control_B	2.63883	1.3999	26.1295	4.73E-12	7.27E-09
AVPI1	KO_BC-Control_B	-3.1396	-1.65058	-25.5401	6.22E-12	8.27E-09
KPRP	KO_BC-Control_B	-3.45553	-1.78891	-25.4196	6.58E-12	8.27E-09
CPED1	KO_BC-Control_B	-17.0978	-4.09574	-24.7542	9.03E-12	9.65E-09
FGF5	KO_BC-Control_B	2.84778	1.50984	24.7445	9.07E-12	9.65E-09
RHOF	KO_BC-Control_B	-4.12506	-2.04442	-24.0623	1.27E-11	1.11E-08
TRIM7	KO_BC-Control_B	-2.89019	-1.53117	-24.0094	1.30E-11	1.11E-08
WWC3	KO_BC-Control_B	-2.56666	-1.35989	-23.9181	1.36E-11	1.11E-08
TMEM132D	KO_BC-Control_B	-405.499	-8.66355	-23.7159	1.50E-11	1.16E-08
ECHDC3	KO_BC-Control_B	-109.502	-6.77481	-23.2138	1.94E-11	1.34E-08
BACE1	KO_BC-Control_B	-3.04021	-1.60417	-23.1773	1.98E-11	1.34E-08
MMP2	KO_BC-Control_B	3.89399	1.96125	23.1179	2.04E-11	1.34E-08
ARSD	KO_BC-Control_B	-8.73526	-3.12685	-22.3033	3.13E-11	1.96E-08
SLCO3A1	KO_BC-Control_B	-2.55747	-1.35471	-22.2219	3.26E-11	1.96E-08
CDH11	KO_BC-Control_B	-10.96	-3.45417	-21.7796	4.14E-11	2.39E-08
FBN1	KO_BC-Control_B	-4.95406	-2.30861	-21.6931	4.35E-11	2.40E-08
PLCXD1	KO_BC-Control_B	-2.68004	-1.42226	-21.551	4.70E-11	2.48E-08
DMKN	KO_BC-Control_B	-6.66879	-2.73743	-21.4987	4.83E-11	2.48E-08
OR2W3	KO_BC-Control_B	-4.06984	-2.02497	-21.1426	5.89E-11	2.91E-08
KRT19	KO_BC-Control_B	-78.3007	-6.29095	-20.1553	1.04E-10	4.63E-08
DSC2	KO_BC-Control_B	-3.7289	-1.89875	-19.9339	1.18E-10	5.11E-08
PGAP4	KO_BC-Control_B	-33.2034	-5.05326	-19.6276	1.42E-10	5.96E-08
POTEC	KO_BC-Control_B	-51.4824	-5.68601	-19.5569	1.48E-10	6.03E-08
ANXA6	KO_BC-Control_B	2.15303	1.10637	19.4579	1.57E-10	6.22E-08
TMEM200B	KO_BC-Control_B	-23.1898	-4.53542	-19.2265	1.81E-10	6.88E-08
DGAT2	KO_BC-Control_B	2.93801	1.55484	19.117	1.94E-10	6.88E-08
IRX4	KO_BC-Control_B	-60.1023	-5.90935	-18.9316	2.18E-10	7.38E-08
POSTN	KO_BC-Control_B	-5.98295	-2.58086	-18.9092	2.21E-10	7.38E-08
CCDC152	KO_BC-Control_B	-4.88912	-2.28957	-18.851	2.29E-10	7.38E-08
BCL3	KO_BC-Control_B	-3.47111	-1.7954	-18.8099	2.35E-10	7.38E-08
NUDT16P1	KO_BC-Control_B	-45.9399	-5.52168	-18.7238	2.48E-10	7.61E-08
FKBP11	KO_BC-Control_B	-4.43509	-2.14896	-18.6543	2.59E-10	7.72E-08
MFAP5	KO_BC-Control_B	-5.74086	-2.52127	-18.5322	2.80E-10	7.94E-08
CD276	KO_BC-Control_B	-2.24426	-1.16624	-18.5224	2.81E-10	7.94E-08
PLPP3	KO_BC-Control_B	-2.87252	-1.52231	-18.2167	3.42E-10	9.20E-08
C19orf33	KO_BC-Control_B	-2.1305	-1.09119	-18.1881	3.49E-10	9.20E-08
PRSS3	KO_BC-Control_B	-2.19717	-1.13565	-18.185	3.49E-10	9.20E-08
ABCA1	KO_BC-Control_B	-37.1586	-5.21562	-18.1303	3.62E-10	9.27E-08
UBE2W	KO_BC-Control_B	2.03464	1.02477	17.8037	4.48E-10	1.11E-07
LDAH	KO_BC-Control_B	2.32818	1.2192	17.7383	4.68E-10	1.14E-07
SERPINB9	KO_BC-Control_B	-71.4385	-6.15863	-17.6014	5.12E-10	1.18E-07
DAGLB	KO_BC-Control_B	-2.10973	-1.07706	-17.599	5.13E-10	1.18E-07
PER3	KO_BC-Control_B	3.60597	1.85039	17.3879	5.91E-10	1.30E-07
SLC6A9	KO_BC-Control_B	-8.02732	-3.00492	-17.3338	6.13E-10	1.32E-07
GATA2	KO_BC-Control_B	-2.16932	-1.11724	-16.7914	8.89E-10	1.73E-07
CACNA2D1	KO_BC-Control_B	21.6854	4.43866	16.7271	9.30E-10	1.79E-07
FAM120C	KO_BC-Control_B	-3.35916	-1.7481	-16.5976	1.02E-09	1.93E-07
KCNK5	KO_BC-Control_B	-15.9839	-3.99854	-16.4526	1.13E-09	2.08E-07
FAM167A	KO_BC-Control_B	-3.6967	-1.88624	-16.425	1.15E-09	2.09E-07
CORO2A	KO_BC-Control_B	-2.02963	-1.02122	-16.3802	1.19E-09	2.10E-07
ZNF512	KO_BC-Control_B	2.08781	1.06199	16.3344	1.23E-09	2.11E-07
GJB3	KO_BC-Control_B	-14.9089	-3.8981	-16.3253	1.24E-09	2.11E-07
FBXO27	KO_BC-Control_B	-8.70732	-3.12223	-16.1709	1.38E-09	2.30E-07
RNF182	KO_BC-Control_B	4.82154	2.26949	15.9255	1.65E-09	2.64E-07
TRIM58	KO_BC-Control_B	-3.65404	-1.86949	-15.907	1.67E-09	2.64E-07
SYT5	KO_BC-Control_B	-8.40879	-3.0719	-15.8988	1.68E-09	2.64E-07
BEX1	KO_BC-Control_B	-201.322	-7.65336	-15.8619	1.73E-09	2.65E-07
CES1	KO_BC-Control_B	-8.19351	-3.03448	-15.7751	1.84E-09	2.80E-07
COL14A1	KO_BC-Control_B	-115.697	-6.8542	-15.7069	1.94E-09	2.88E-07
PGGHG	KO_BC-Control_B	2.24654	1.16771	15.5916	2.11E-09	3.04E-07
AFF3	KO_BC-Control_B	4.86186	2.28151	15.4943	2.27E-09	3.23E-07
LINC02780	KO_BC-Control_B	-43.7184	-5.45017	-15.3069	2.61E-09	3.61E-07
CXADRP3	KO_BC-Control_B	-70.671	-6.14305	-15.1887	2.86E-09	3.86E-07
NKX2-5	KO_BC-Control_B	-52.0315	-5.70131	-14.9719	3.38E-09	4.32E-07
DDX53	KO_BC-Control_B	-46.6806	-5.54475	-14.7934	3.88E-09	4.75E-07
ID4	KO_BC-Control_B	-36.8888	-5.20511	-14.7626	3.97E-09	4.78E-07
SAMSN1	KO_BC-Control_B	-10.793	-3.43202	-14.7397	4.05E-09	4.81E-07
NCAM1	KO_BC-Control_B	-5.62364	-2.49151	-14.719	4.11E-09	4.81E-07
HSPB8	KO_BC-Control_B	-14.275	-3.83541	-14.7107	4.14E-09	4.81E-07
NLRP1	KO_BC-Control_B	-2.03701	-1.02645	-14.6706	4.27E-09	4.85E-07
SLFN13	KO_BC-Control_B	-5.85702	-2.55017	-14.6609	4.30E-09	4.85E-07
FAM201A	KO_BC-Control_B	-3.70299	-1.88869	-14.5789	4.59E-09	4.96E-07
ZBTB47	KO_BC-Control_B	-4.34986	-2.12097	-14.5225	4.80E-09	5.05E-07
STXBP6	KO_BC-Control_B	-2.18134	-1.12521	-14.5051	4.87E-09	5.06E-07
DPP4	KO_BC-Control_B	-2.3396	-1.22626	-14.4743	4.99E-09	5.15E-07
IGFBP3	KO_BC-Control_B	-2.47468	-1.30724	-14.3307	5.60E-09	5.60E-07
APOBEC3B	KO_BC-Control_B	3.15677	1.65845	14.2929	5.77E-09	5.66E-07
LAMB3	KO_BC-Control_B	-4.95793	-2.30974	-14.0963	6.77E-09	6.46E-07
GAS6	KO_BC-Control_B	11.4223	3.51378	14.0772	6.87E-09	6.51E-07
MAGED1	KO_BC-Control_B	-2.01282	-1.00922	-14.0081	7.27E-09	6.80E-07
ISM1	KO_BC-Control_B	7.96555	2.99377	13.9667	7.53E-09	6.89E-07
CES3	KO_BC-Control_B	-5.19632	-2.37749	-13.9273	7.77E-09	7.07E-07
AIFM2	KO_BC-Control_B	-2.47215	-1.30576	-13.9162	7.85E-09	7.09E-07
RGS12	KO_BC-Control_B	2.02774	1.01987	13.8923	8.00E-09	7.19E-07
CXXC5	KO_BC-Control_B	2.15274	1.10617	13.716	9.26E-09	8.06E-07
XDH	KO_BC-Control_B	3.75331	1.90816	13.6866	9.50E-09	8.08E-07
THEMIS2	KO_BC-Control_B	-4.54155	-2.18318	-13.5991	1.02E-08	8.57E-07
MARCHF1	KO_BC-Control_B	-4.09636	-2.03434	-13.5769	1.04E-08	8.68E-07
PPP4R3C	KO_BC-Control_B	-45.0221	-5.49256	-13.5014	1.11E-08	9.08E-07
TP73-AS1	KO_BC-Control_B	-51.297	-5.6808	-13.3698	1.24E-08	9.87E-07
S100A2	KO_BC-Control_B	-4.79176	-2.26055	-13.2619	1.36E-08	1.06E-06
HERC5	KO_BC-Control_B	-3.49495	-1.80527	-13.255	1.37E-08	1.06E-06
PDE7B	KO_BC-Control_B	6.48129	2.69628	13.233	1.40E-08	1.07E-06
POLM	KO_BC-Control_B	-2.04338	-1.03096	-13.0027	1.71E-08	1.24E-06
DLG3	KO_BC-Control_B	-2.72466	-1.44607	-12.8663	1.92E-08	1.35E-06
ATP2A1-AS1	KO_BC-Control_B	-2.6657	-1.41452	-12.8311	1.98E-08	1.37E-06
PTPRD	KO_BC-Control_B	-161.523	-7.3356	-12.825	2.00E-08	1.37E-06
TSSC2	KO_BC-Control_B	-11.1679	-3.48129	-12.7741	2.09E-08	1.41E-06
ASS1	KO_BC-Control_B	-11.4848	-3.52166	-12.7636	2.11E-08	1.42E-06
FRMPD4	KO_BC-Control_B	-9.35045	-3.22504	-12.6585	2.32E-08	1.48E-06
PLAG1	KO_BC-Control_B	2.70841	1.43744	12.6116	2.41E-08	1.53E-06
VCX3A	KO_BC-Control_B	-35.2283	-5.13866	-12.5463	2.56E-08	1.60E-06
HAS3	KO_BC-Control_B	-2.23936	-1.16309	-12.4864	2.70E-08	1.66E-06
LYPD3	KO_BC-Control_B	-8.00828	-3.00149	-12.4212	2.87E-08	1.75E-06
HS3ST3B1	KO_BC-Control_B	-3.18173	-1.66981	-12.3885	2.96E-08	1.78E-06
GALNT3	KO_BC-Control_B	-4.12599	-2.04474	-12.3279	3.13E-08	1.85E-06
TNFRSF8	KO_BC-Control_B	-10.5988	-3.40584	-12.3229	3.14E-08	1.85E-06
CPNE8	KO_BC-Control_B	-71.1153	-6.15209	-12.3205	3.15E-08	1.85E-06
ZNF542P	KO_BC-Control_B	-3.53865	-1.8232	-12.315	3.16E-08	1.85E-06
SRD5A3	KO_BC-Control_B	2.11942	1.08367	12.1443	3.70E-08	2.10E-06
ITGA7	KO_BC-Control_B	-4.00751	-2.00271	-12.1222	3.78E-08	2.12E-06
NNMT	KO_BC-Control_B	-2.19404	-1.13359	-12.0811	3.93E-08	2.17E-06
ZNF674-AS1	KO_BC-Control_B	-2.13878	-1.09679	-11.9307	4.52E-08	2.37E-06
TNFRSF10D	KO_BC-Control_B	2.10584	1.0744	11.8513	4.88E-08	2.49E-06
HR	KO_BC-Control_B	-3.56435	-1.83364	-11.8372	4.94E-08	2.50E-06
TMSB4X	KO_BC-Control_B	-2.12214	-1.08552	-11.8316	4.97E-08	2.51E-06
IDUA	KO_BC-Control_B	-11.9972	-3.58463	-11.7618	5.31E-08	2.62E-06
MST1R	KO_BC-Control_B	-4.13332	-2.0473	-11.688	5.70E-08	2.77E-06
AC131212.3	KO_BC-Control_B	-2.8877	-1.52992	-11.6484	5.92E-08	2.85E-06
CDH4	KO_BC-Control_B	-2.09115	-1.0643	-11.5891	6.27E-08	2.97E-06
TTYH3	KO_BC-Control_B	-2.00061	-1.00044	-11.5197	6.71E-08	3.13E-06
INSR	KO_BC-Control_B	2.58653	1.37102	11.4947	6.87E-08	3.17E-06
PTCH1	KO_BC-Control_B	3.19158	1.67427	11.4665	7.06E-08	3.25E-06
ADAMTS15	KO_BC-Control_B	-5.97205	-2.57823	-11.4428	7.23E-08	3.29E-06
DTX3	KO_BC-Control_B	-37.988	-5.24747	-11.3491	7.93E-08	3.51E-06
PCDH1	KO_BC-Control_B	-11.6183	-3.53833	-11.3079	8.25E-08	3.62E-06
B3GNTL1	KO_BC-Control_B	2.47991	1.31029	11.281	8.48E-08	3.70E-06
ZFYVE28	KO_BC-Control_B	2.4355	1.28422	11.2741	8.54E-08	3.71E-06
MSX2	KO_BC-Control_B	-42.8308	-5.42058	-11.2226	8.98E-08	3.85E-06
MGAT4A	KO_BC-Control_B	3.41441	1.77164	11.2141	9.06E-08	3.87E-06
IRX3	KO_BC-Control_B	7.78931	2.9615	11.2094	9.10E-08	3.87E-06
CSPG4	KO_BC-Control_B	-3.56493	-1.83387	-11.1767	9.40E-08	3.91E-06
KREMEN1	KO_BC-Control_B	2.1983	1.13639	11.1527	9.63E-08	3.97E-06
CHROMR	KO_BC-Control_B	2.83371	1.50269	11.1509	9.65E-08	3.97E-06
GPRC5B	KO_BC-Control_B	-8.5025	-3.08789	-11.1154	1.00E-07	4.07E-06
PCDHGB5	KO_BC-Control_B	-83.8913	-6.39045	-11.1012	1.01E-07	4.11E-06
MT-RNR1	KO_BC-Control_B	-2.02261	-1.01622	-11.0814	1.03E-07	4.17E-06
HOXC10	KO_BC-Control_B	-6.62329	-2.72755	-11.0246	1.10E-07	4.35E-06
PPP1R3F	KO_BC-Control_B	-4.63111	-2.21136	-11.0188	1.10E-07	4.35E-06
FZD2	KO_BC-Control_B	2.40824	1.26798	10.9554	1.17E-07	4.57E-06
AC068672.2	KO_BC-Control_B	-29.8964	-4.9019	-10.9359	1.20E-07	4.64E-06
GRK3	KO_BC-Control_B	-17.481	-4.12772	-10.8623	1.29E-07	4.92E-06
DUSP10	KO_BC-Control_B	2.24801	1.16865	10.8535	1.30E-07	4.95E-06
KCNJ14	KO_BC-Control_B	-3.48405	-1.80077	-10.8016	1.37E-07	5.14E-06
ADAMTS9	KO_BC-Control_B	-2.58059	-1.3677	-10.7791	1.41E-07	5.24E-06
ALDH7A1	KO_BC-Control_B	-2.2355	-1.1606	-10.7521	1.45E-07	5.36E-06
CXCR4	KO_BC-Control_B	-4.81579	-2.26777	-10.6782	1.56E-07	5.70E-06
CD14	KO_BC-Control_B	-3.25681	-1.70346	-10.587	1.72E-07	6.18E-06
HOXC9	KO_BC-Control_B	-20.0931	-4.32862	-10.576	1.74E-07	6.22E-06
HSD17B2	KO_BC-Control_B	-2.63387	-1.39718	-10.5682	1.75E-07	6.26E-06
LONRF1	KO_BC-Control_B	-2.67502	-1.41955	-10.5638	1.76E-07	6.27E-06
P2RY11	KO_BC-Control_B	-2.12079	-1.0846	-10.5593	1.77E-07	6.27E-06
CACNG8	KO_BC-Control_B	-7.65173	-2.93579	-10.5331	1.82E-07	6.39E-06
SUSD1	KO_BC-Control_B	-7.0333	-2.8142	-10.4937	1.89E-07	6.59E-06
KIF5A	KO_BC-Control_B	-31.7517	-4.98876	-10.4908	1.90E-07	6.60E-06
MCTP2	KO_BC-Control_B	-59.8359	-5.90294	-10.4707	1.94E-07	6.69E-06
ZIC5	KO_BC-Control_B	2.76109	1.46524	10.4137	2.06E-07	7.03E-06
MMP14	KO_BC-Control_B	-3.2793	-1.71339	-10.4097	2.07E-07	7.05E-06
LY6K	KO_BC-Control_B	2.20801	1.14275	10.3893	2.11E-07	7.16E-06
ACKR3	KO_BC-Control_B	-12.2212	-3.61132	-10.3602	2.18E-07	7.32E-06
SPACA9	KO_BC-Control_B	2.31144	1.20879	10.3467	2.21E-07	7.39E-06
GALNT12	KO_BC-Control_B	-25.0546	-4.647	-10.2538	2.44E-07	7.93E-06
SPIN2B	KO_BC-Control_B	-2.19962	-1.13726	-10.2401	2.48E-07	8.02E-06
SNX16	KO_BC-Control_B	2.25423	1.17263	10.2368	2.49E-07	8.03E-06
COL4A4	KO_BC-Control_B	-14.1557	-3.82331	-10.2309	2.50E-07	8.07E-06
PRKCD	KO_BC-Control_B	-2.13779	-1.09612	-10.2158	2.54E-07	8.16E-06
ANKRD30B	KO_BC-Control_B	-2.85686	-1.51443	-10.1972	2.59E-07	8.29E-06
TSPAN10	KO_BC-Control_B	4.00811	2.00292	10.168	2.68E-07	8.50E-06
PCDHGB1	KO_BC-Control_B	-4.56149	-2.1895	-10.1384	2.76E-07	8.69E-06
ITGA4	KO_BC-Control_B	2.19871	1.13666	10.1273	2.80E-07	8.73E-06
SYTL3	KO_BC-Control_B	2.19833	1.13641	10.1033	2.87E-07	8.94E-06
ARHGEF25	KO_BC-Control_B	-16.8143	-4.07161	-10.0845	2.93E-07	9.09E-06
ZNF439	KO_BC-Control_B	3.22276	1.6883	10.0028	3.20E-07	9.80E-06
SLC1A3	KO_BC-Control_B	39.9269	5.31929	9.98083	3.28E-07	9.95E-06
NCKAP5-AS2	KO_BC-Control_B	-3.01096	-1.59022	-9.94984	3.39E-07	1.02E-05
ENPP4	KO_BC-Control_B	6.44799	2.68885	9.93158	3.46E-07	1.04E-05
SYCE2	KO_BC-Control_B	4.86882	2.28357	9.91889	3.51E-07	1.05E-05
GPR39	KO_BC-Control_B	2.46074	1.29909	9.88835	3.63E-07	1.08E-05
KRT80	KO_BC-Control_B	-2.56419	-1.35851	-9.88417	3.65E-07	1.08E-05
CCDC189	KO_BC-Control_B	-2.15951	-1.11071	-9.81419	3.94E-07	1.15E-05
TBC1D32	KO_BC-Control_B	2.56908	1.36125	9.79215	4.04E-07	1.16E-05
UCA1	KO_BC-Control_B	-48.5385	-5.60106	-9.77531	4.12E-07	1.17E-05
SLC4A4	KO_BC-Control_B	-3.12478	-1.64375	-9.7561	4.21E-07	1.19E-05
F2RL2	KO_BC-Control_B	2.64521	1.40338	9.69947	4.48E-07	1.25E-05
HSPA2	KO_BC-Control_B	-3.70907	-1.89106	-9.6839	4.56E-07	1.26E-05
POPDC3	KO_BC-Control_B	7.8088	2.9651	9.65423	4.71E-07	1.30E-05
ZNF517	KO_BC-Control_B	2.49479	1.31892	9.65159	4.73E-07	1.30E-05
ADAMTS3	KO_BC-Control_B	7.12245	2.83237	9.62303	4.88E-07	1.34E-05
LINC01293	KO_BC-Control_B	5.51899	2.4644	9.59827	5.02E-07	1.36E-05
PDE2A	KO_BC-Control_B	-2.38882	-1.2563	-9.56162	5.23E-07	1.41E-05
LONRF2	KO_BC-Control_B	2.8917	1.53192	9.52698	5.44E-07	1.45E-05
SPRY1	KO_BC-Control_B	4.02965	2.01066	9.4784	5.75E-07	1.51E-05
MBTD1	KO_BC-Control_B	2.09156	1.06458	9.45689	5.89E-07	1.53E-05
XKR8	KO_BC-Control_B	-2.11906	-1.08342	-9.44892	5.95E-07	1.54E-05
CARD11	KO_BC-Control_B	-12.4618	-3.63944	-9.44887	5.95E-07	1.54E-05
LRATD1	KO_BC-Control_B	8.30514	3.054	9.43904	6.02E-07	1.56E-05
PAPPA	KO_BC-Control_B	-2.10869	-1.07635	-9.42666	6.10E-07	1.57E-05
PRTG	KO_BC-Control_B	-3.28362	-1.71529	-9.42474	6.11E-07	1.57E-05
IFIT3	KO_BC-Control_B	-2.05621	-1.03999	-9.27273	7.29E-07	1.78E-05
RNF180	KO_BC-Control_B	-13.0626	-3.70737	-9.26157	7.38E-07	1.79E-05
KCTD8	KO_BC-Control_B	35.1938	5.13725	9.25856	7.41E-07	1.80E-05
S1PR5	KO_BC-Control_B	-2.09858	-1.06942	-9.20139	7.92E-07	1.90E-05
THBD	KO_BC-Control_B	-7.37361	-2.88237	-9.18078	8.11E-07	1.94E-05
ZNF30	KO_BC-Control_B	-2.11939	-1.08365	-9.16576	8.25E-07	1.96E-05
PDE4A	KO_BC-Control_B	-2.17856	-1.12337	-9.11264	8.78E-07	2.03E-05
KRT7	KO_BC-Control_B	-2.34014	-1.2266	-8.99872	1.00E-06	2.29E-05
FAM222A	KO_BC-Control_B	-2.2595	-1.176	-8.97465	1.03E-06	2.35E-05
ADORA1	KO_BC-Control_B	-3.31024	-1.72694	-8.94663	1.07E-06	2.40E-05
LINC01806	KO_BC-Control_B	-2.6707	-1.41722	-8.9388	1.08E-06	2.41E-05
NBEA	KO_BC-Control_B	3.80431	1.92764	8.93504	1.08E-06	2.42E-05
ZSWIM5	KO_BC-Control_B	22.666	4.50246	8.9287	1.09E-06	2.42E-05
GSTM4	KO_BC-Control_B	-16.1599	-4.01434	-8.92154	1.10E-06	2.44E-05
KCTD16	KO_BC-Control_B	-2.83668	-1.50421	-8.87131	1.17E-06	2.56E-05
SEMA3B	KO_BC-Control_B	-3.34217	-1.74078	-8.86012	1.19E-06	2.58E-05
PLEKHA7	KO_BC-Control_B	-5.18454	-2.37422	-8.8549	1.19E-06	2.59E-05
C3	KO_BC-Control_B	-2.28222	-1.19044	-8.80463	1.27E-06	2.71E-05
KAZN	KO_BC-Control_B	-7.34428	-2.87662	-8.78539	1.30E-06	2.76E-05
DDR2	KO_BC-Control_B	2.76579	1.46769	8.78431	1.30E-06	2.76E-05
SMURF2	KO_BC-Control_B	2.45729	1.29707	8.77442	1.31E-06	2.79E-05
TMEFF2	KO_BC-Control_B	-2.91975	-1.54584	-8.75426	1.35E-06	2.84E-05
SLC16A10	KO_BC-Control_B	4.00956	2.00344	8.68553	1.46E-06	3.02E-05
ZNF382	KO_BC-Control_B	-25.9545	-4.69792	-8.58933	1.65E-06	3.32E-05
ENOX1	KO_BC-Control_B	75.8264	6.24463	8.58517	1.66E-06	3.32E-05
SYCE1L	KO_BC-Control_B	-2.59627	-1.37644	-8.55166	1.73E-06	3.43E-05
PPL	KO_BC-Control_B	-3.36831	-1.75202	-8.549	1.73E-06	3.44E-05
FBXO44	KO_BC-Control_B	-2.29325	-1.19739	-8.53081	1.77E-06	3.48E-05
FZD4	KO_BC-Control_B	-2.79613	-1.48343	-8.50202	1.83E-06	3.58E-05
CALHM6	KO_BC-Control_B	-17.3789	-4.11927	-8.49045	1.86E-06	3.61E-05
IFIT1	KO_BC-Control_B	-2.64828	-1.40506	-8.48949	1.86E-06	3.61E-05
RTN4RL2	KO_BC-Control_B	2.79052	1.48054	8.47678	1.89E-06	3.65E-05
COQ10A	KO_BC-Control_B	-2.06492	-1.04609	-8.47138	1.91E-06	3.65E-05
ZNF747	KO_BC-Control_B	-2.92989	-1.55085	-8.45469	1.95E-06	3.70E-05
TRIM29	KO_BC-Control_B	-5.07717	-2.34403	-8.45459	1.95E-06	3.70E-05
ANKLE1	KO_BC-Control_B	-4.02485	-2.00894	-8.45314	1.95E-06	3.70E-05
AP001528.1	KO_BC-Control_B	-4.05814	-2.02082	-8.44718	1.96E-06	3.72E-05
IFIT2	KO_BC-Control_B	-2.08824	-1.06229	-8.41507	2.04E-06	3.83E-05
COL5A3	KO_BC-Control_B	-11.9811	-3.58269	-8.39857	2.09E-06	3.90E-05
GPR87	KO_BC-Control_B	-6.02761	-2.59159	-8.39719	2.09E-06	3.90E-05
CRACD	KO_BC-Control_B	16.0269	4.00242	8.39311	2.10E-06	3.92E-05
GBX2	KO_BC-Control_B	3.70031	1.88765	8.35119	2.21E-06	4.08E-05
ALPK2	KO_BC-Control_B	-3.50222	-1.80827	-8.34839	2.22E-06	4.09E-05
ZNF141	KO_BC-Control_B	-16.5102	-4.04528	-8.32326	2.29E-06	4.20E-05
HDAC9	KO_BC-Control_B	2.5733	1.36362	8.28956	2.39E-06	4.32E-05
AC025171.2	KO_BC-Control_B	2.4569	1.29684	8.28886	2.39E-06	4.32E-05
DDIT3	KO_BC-Control_B	2.39758	1.26158	8.28623	2.40E-06	4.33E-05
PRR29	KO_BC-Control_B	-3.81334	-1.93106	-8.27003	2.45E-06	4.40E-05
AC090409.1	KO_BC-Control_B	2.01521	1.01093	8.25219	2.51E-06	4.46E-05
MYOCD	KO_BC-Control_B	-24.671	-4.62474	-8.24787	2.52E-06	4.47E-05
KRT17	KO_BC-Control_B	-14.3623	-3.84422	-8.2101	2.65E-06	4.65E-05
NID2	KO_BC-Control_B	-24.5101	-4.6153	-8.18744	2.72E-06	4.74E-05
CELSR2	KO_BC-Control_B	-2.7287	-1.44821	-8.1777	2.76E-06	4.78E-05
UBE2QL1	KO_BC-Control_B	-7.80374	-2.96417	-8.15615	2.83E-06	4.89E-05
TIMP4	KO_BC-Control_B	-2.6434	-1.40239	-8.13612	2.91E-06	4.99E-05
AC015813.1	KO_BC-Control_B	2.6353	1.39797	8.09688	3.06E-06	5.19E-05
GABRB1	KO_BC-Control_B	11.9647	3.58071	8.06498	3.18E-06	5.37E-05
CUBN	KO_BC-Control_B	2.29226	1.19677	8.062	3.20E-06	5.39E-05
GCNT2	KO_BC-Control_B	2.59022	1.37307	8.05137	3.24E-06	5.44E-05
LINC00632	KO_BC-Control_B	3.6828	1.8808	8.03737	3.30E-06	5.50E-05
TUBB3	KO_BC-Control_B	-2.40073	-1.26347	-8.02906	3.34E-06	5.53E-05
KRT7-AS	KO_BC-Control_B	-2.0633	-1.04496	-7.99939	3.47E-06	5.71E-05
KLHL13	KO_BC-Control_B	-2.87872	-1.52543	-7.99205	3.50E-06	5.75E-05
AC102953.2	KO_BC-Control_B	-3.64346	-1.86531	-7.96565	3.62E-06	5.91E-05
PDLIM4	KO_BC-Control_B	-2.72119	-1.44424	-7.95027	3.69E-06	5.98E-05
DYRK1B	KO_BC-Control_B	-2.17633	-1.12189	-7.8845	4.02E-06	6.37E-05
OLFML3	KO_BC-Control_B	13.2206	3.72471	7.88249	4.03E-06	6.37E-05
PTGS1	KO_BC-Control_B	-4.6708	-2.22367	-7.84949	4.21E-06	6.58E-05
OLR1	KO_BC-Control_B	-8.04227	-3.0076	-7.84603	4.23E-06	6.60E-05
KRT15	KO_BC-Control_B	2.65426	1.40831	7.83215	4.31E-06	6.65E-05
NR4A1	KO_BC-Control_B	-2.50385	-1.32415	-7.80656	4.46E-06	6.82E-05
C1RL-AS1	KO_BC-Control_B	-2.53493	-1.34195	-7.80214	4.48E-06	6.83E-05
AFAP1-AS1	KO_BC-Control_B	2.58581	1.37061	7.77153	4.67E-06	7.06E-05
FRG1CP	KO_BC-Control_B	-2.78175	-1.47599	-7.76359	4.72E-06	7.10E-05
ZNF678	KO_BC-Control_B	2.00266	1.00192	7.75965	4.74E-06	7.13E-05
MPZL2	KO_BC-Control_B	-2.44309	-1.2887	-7.74783	4.82E-06	7.22E-05
ST6GAL1	KO_BC-Control_B	-4.51383	-2.17435	-7.73908	4.87E-06	7.28E-05
PRICKLE3	KO_BC-Control_B	-2.36641	-1.2427	-7.72799	4.94E-06	7.35E-05
COL3A1	KO_BC-Control_B	-4.17638	-2.06225	-7.70518	5.10E-06	7.51E-05
FURIN	KO_BC-Control_B	-2.18263	-1.12607	-7.68907	5.21E-06	7.66E-05
CDH12	KO_BC-Control_B	25.6862	4.68292	7.68853	5.21E-06	7.66E-05
TLCD1	KO_BC-Control_B	2.0252	1.01807	7.68794	5.21E-06	7.66E-05
H3C14	KO_BC-Control_B	-3.31328	-1.72826	-7.67641	5.29E-06	7.74E-05
H3C15	KO_BC-Control_B	-3.31328	-1.72826	-7.67641	5.29E-06	7.74E-05
PRICKLE1	KO_BC-Control_B	-2.28335	-1.19115	-7.6687	5.35E-06	7.81E-05
PAPSS2	KO_BC-Control_B	-2.00385	-1.00277	-7.64985	5.49E-06	7.97E-05
TDRP	KO_BC-Control_B	-17.8648	-4.15905	-7.62353	5.68E-06	8.21E-05
AC011462.5	KO_BC-Control_B	-2.86538	-1.51872	-7.62132	5.70E-06	8.23E-05
EBF2	KO_BC-Control_B	60.5603	5.9203	7.61216	5.77E-06	8.31E-05
C7orf26	KO_BC-Control_B	-2.12469	-1.08726	-7.58218	6.01E-06	8.57E-05
FES	KO_BC-Control_B	-10.5687	-3.40173	-7.55812	6.20E-06	8.82E-05
MYLK	KO_BC-Control_B	-3.70799	-1.89064	-7.53983	6.36E-06	9.00E-05
KRT8P3	KO_BC-Control_B	-2.74234	-1.45541	-7.47699	6.92E-06	9.62E-05
CD302	KO_BC-Control_B	2.45004	1.2928	7.45725	7.11E-06	9.84E-05
ARLNC1	KO_BC-Control_B	-14.0306	-3.8105	-7.44993	7.18E-06	9.89E-05
SYNPO	KO_BC-Control_B	-2.26171	-1.17742	-7.44947	7.18E-06	9.89E-05
MESP1	KO_BC-Control_B	-2.12571	-1.08795	-7.41134	7.57E-06	1.03E-04
BMF	KO_BC-Control_B	16.2594	4.0232	7.38591	7.83E-06	1.06E-04
OSCAR	KO_BC-Control_B	-3.31623	-1.72954	-7.37423	7.96E-06	1.08E-04
RNF207	KO_BC-Control_B	-3.63902	-1.86355	-7.36975	8.01E-06	1.08E-04
SNHG21	KO_BC-Control_B	-2.17882	-1.12355	-7.30737	8.73E-06	1.16E-04
GPER1	KO_BC-Control_B	-4.68145	-2.22696	-7.29953	8.82E-06	1.17E-04
AL132800.1	KO_BC-Control_B	5.77186	2.52904	7.28378	9.01E-06	1.19E-04
CCL2	KO_BC-Control_B	-4.23559	-2.08256	-7.27961	9.07E-06	1.19E-04
FBXO48	KO_BC-Control_B	2.77542	1.47271	7.25222	9.42E-06	1.23E-04
RGS20	KO_BC-Control_B	2.05564	1.03959	7.22843	9.73E-06	1.26E-04
RAMP1	KO_BC-Control_B	-32.9504	-5.04222	-7.217	9.89E-06	1.27E-04
SLC4A8	KO_BC-Control_B	2.23182	1.15822	7.2122	9.95E-06	1.28E-04
PRKAR2B	KO_BC-Control_B	2.06194	1.04401	7.1913	1.02E-05	1.31E-04
IFT57	KO_BC-Control_B	-2.43632	-1.2847	-7.18832	1.03E-05	1.32E-04
FGG	KO_BC-Control_B	-11.8471	-3.56646	-7.17326	1.05E-05	1.34E-04
LY96	KO_BC-Control_B	12.8242	3.6808	7.11229	1.14E-05	1.43E-04
RTN2	KO_BC-Control_B	2.0032	1.00231	7.10556	1.15E-05	1.44E-04
TMEM9B-AS1	KO_BC-Control_B	2.67491	1.41949	7.09218	1.18E-05	1.46E-04
TINAGL1	KO_BC-Control_B	-11.2908	-3.49707	-7.06772	1.22E-05	1.51E-04
MOXD1	KO_BC-Control_B	-12.412	-3.63367	-7.06754	1.22E-05	1.51E-04
SAMD12	KO_BC-Control_B	2.01669	1.01199	7.03884	1.27E-05	1.56E-04
NMU	KO_BC-Control_B	3.92978	1.97445	7.03432	1.28E-05	1.57E-04
SMIM4	KO_BC-Control_B	-2.30255	-1.20323	-7.02622	1.29E-05	1.59E-04
PA2G4P1	KO_BC-Control_B	3.29509	1.72032	7.0253	1.29E-05	1.59E-04
ATP6V1E2	KO_BC-Control_B	2.17864	1.12343	7.02505	1.29E-05	1.59E-04
TTLL7	KO_BC-Control_B	5.65445	2.49939	7.0116	1.32E-05	1.61E-04
C3orf33	KO_BC-Control_B	-2.37444	-1.24759	-7.00932	1.32E-05	1.62E-04
RFX3	KO_BC-Control_B	2.03569	1.02552	6.97909	1.38E-05	1.67E-04
LINC00355	KO_BC-Control_B	2.85984	1.51593	6.96521	1.41E-05	1.69E-04
S1PR1	KO_BC-Control_B	-4.77108	-2.25432	-6.95517	1.43E-05	1.70E-04
LINC02882	KO_BC-Control_B	-16.6007	-4.05318	-6.9359	1.47E-05	1.74E-04
GPR157	KO_BC-Control_B	-2.06306	-1.04479	-6.92493	1.49E-05	1.76E-04
ELMOD2	KO_BC-Control_B	2.33894	1.22585	6.88022	1.59E-05	1.85E-04
TSPAN33	KO_BC-Control_B	-12.9366	-3.69338	-6.87312	1.61E-05	1.87E-04
FAM89A	KO_BC-Control_B	-2.17097	-1.11834	-6.86509	1.62E-05	1.89E-04
AF117829.1	KO_BC-Control_B	2.70415	1.43518	6.86034	1.63E-05	1.90E-04
AC018647.2	KO_BC-Control_B	-2.01856	-1.01332	-6.83954	1.68E-05	1.95E-04
ARHGAP44	KO_BC-Control_B	-4.35521	-2.12274	-6.8304	1.71E-05	1.97E-04
IFI27	KO_BC-Control_B	-3.89222	-1.96059	-6.81763	1.74E-05	2.00E-04
FAM219A	KO_BC-Control_B	-2.24496	-1.16669	-6.81485	1.75E-05	2.00E-04
LINC00648	KO_BC-Control_B	20.5355	4.36005	6.81109	1.75E-05	2.01E-04
ANK3	KO_BC-Control_B	3.07716	1.6216	6.80489	1.77E-05	2.02E-04
NEK3	KO_BC-Control_B	2.24966	1.16971	6.78495	1.82E-05	2.06E-04
EFNB2	KO_BC-Control_B	2.91069	1.54136	6.74961	1.92E-05	2.15E-04
MAP3K7CL	KO_BC-Control_B	2.4608	1.29913	6.73294	1.96E-05	2.19E-04
CRISP3	KO_BC-Control_B	-3.26438	-1.70681	-6.72814	1.98E-05	2.19E-04
MLKL	KO_BC-Control_B	-2.42695	-1.27915	-6.72776	1.98E-05	2.19E-04
AC004854.2	KO_BC-Control_B	-2.34137	-1.22735	-6.71529	2.02E-05	2.22E-04
PIK3AP1	KO_BC-Control_B	-2.52432	-1.33589	-6.71209	2.02E-05	2.23E-04
KRTAP4-9	KO_BC-Control_B	3.83312	1.93852	6.70214	2.05E-05	2.26E-04
MCC	KO_BC-Control_B	-2.02697	-1.01932	-6.68402	2.11E-05	2.31E-04
SCD5	KO_BC-Control_B	3.45434	1.78841	6.66788	2.16E-05	2.34E-04
CCDC102B	KO_BC-Control_B	-3.60135	-1.84854	-6.65924	2.19E-05	2.37E-04
GRIN2D	KO_BC-Control_B	-23.2636	-4.54	-6.62816	2.29E-05	2.46E-04
AC005332.6	KO_BC-Control_B	2.087	1.06143	6.6166	2.33E-05	2.49E-04
FSCN1	KO_BC-Control_B	-2.91854	-1.54525	-6.6004	2.38E-05	2.54E-04
AMZ2P1	KO_BC-Control_B	2.38662	1.25497	6.58564	2.44E-05	2.58E-04
NMNAT2	KO_BC-Control_B	2.73408	1.45106	6.58326	2.44E-05	2.58E-04
MMP12	KO_BC-Control_B	-2.71358	-1.4402	-6.58112	2.45E-05	2.59E-04
ABCG1	KO_BC-Control_B	-2.37393	-1.24727	-6.57724	2.47E-05	2.60E-04
ABCA7	KO_BC-Control_B	2.00257	1.00185	6.56334	2.52E-05	2.64E-04
JAM3	KO_BC-Control_B	2.08477	1.05989	6.55669	2.54E-05	2.66E-04
MELTF	KO_BC-Control_B	-16.6993	-4.06172	-6.54393	2.59E-05	2.71E-04
SPP1	KO_BC-Control_B	12.7219	3.66924	6.52391	2.67E-05	2.77E-04
MAP3K8	KO_BC-Control_B	-2.64522	-1.40339	-6.52202	2.67E-05	2.78E-04
TNNC1	KO_BC-Control_B	-3.29414	-1.7199	-6.51837	2.69E-05	2.79E-04
H2BC21	KO_BC-Control_B	-3.19408	-1.6754	-6.51696	2.69E-05	2.79E-04
MAGI2	KO_BC-Control_B	-2.56298	-1.35782	-6.49866	2.77E-05	2.85E-04
FBXL18	KO_BC-Control_B	-2.19912	-1.13693	-6.49838	2.77E-05	2.85E-04
UNC5B	KO_BC-Control_B	-3.42296	-1.77524	-6.48546	2.82E-05	2.89E-04
AGMAT	KO_BC-Control_B	-6.70548	-2.74534	-6.47043	2.89E-05	2.94E-04
FOSB	KO_BC-Control_B	-2.00161	-1.00116	-6.45816	2.94E-05	2.99E-04
ZNF624	KO_BC-Control_B	2.2803	1.18922	6.44972	2.98E-05	3.02E-04
TENT5C	KO_BC-Control_B	-2.50776	-1.3264	-6.43946	3.02E-05	3.05E-04
ASIC2	KO_BC-Control_B	-8.58666	-3.1021	-6.43667	3.04E-05	3.06E-04
PCSK4	KO_BC-Control_B	3.50617	1.80989	6.43486	3.04E-05	3.07E-04
MIR99AHG	KO_BC-Control_B	-6.63184	-2.72941	-6.42034	3.11E-05	3.12E-04
DTX4	KO_BC-Control_B	-3.17877	-1.66847	-6.39142	3.25E-05	3.23E-04
MISP	KO_BC-Control_B	-3.54688	-1.82655	-6.39028	3.25E-05	3.23E-04
H2AC18	KO_BC-Control_B	-2.17345	-1.11999	-6.38748	3.27E-05	3.23E-04
CLYBL	KO_BC-Control_B	24.6954	4.62617	6.37715	3.32E-05	3.28E-04
HAS2	KO_BC-Control_B	-3.95327	-1.98305	-6.37357	3.34E-05	3.29E-04
CRYL1	KO_BC-Control_B	2.28215	1.19039	6.35858	3.41E-05	3.34E-04
EID2	KO_BC-Control_B	-2.00594	-1.00428	-6.35303	3.44E-05	3.37E-04
ACTA2	KO_BC-Control_B	-2.46943	-1.30418	-6.34804	3.47E-05	3.39E-04
SEMA6B	KO_BC-Control_B	-2.87078	-1.52144	-6.31515	3.64E-05	3.53E-04
ROBO4	KO_BC-Control_B	2.2166	1.14835	6.31017	3.67E-05	3.55E-04
NR4A3	KO_BC-Control_B	-2.3534	-1.23475	-6.30636	3.69E-05	3.56E-04
PKN3	KO_BC-Control_B	-2.09125	-1.06436	-6.30102	3.72E-05	3.59E-04
CELSR3	KO_BC-Control_B	4.71091	2.23601	6.28659	3.80E-05	3.65E-04
AF121898.1	KO_BC-Control_B	3.61976	1.85589	6.28281	3.82E-05	3.67E-04
PICK1	KO_BC-Control_B	-2.00453	-1.00326	-6.28184	3.83E-05	3.68E-04
NMB	KO_BC-Control_B	-11.5849	-3.53418	-6.27932	3.84E-05	3.68E-04
RTKN	KO_BC-Control_B	8.74467	3.1284	6.27708	3.86E-05	3.69E-04
STYK1	KO_BC-Control_B	9.79058	3.29139	6.27283	3.88E-05	3.71E-04
FADS3	KO_BC-Control_B	-2.10133	-1.07131	-6.27017	3.90E-05	3.72E-04
METTL7B	KO_BC-Control_B	-3.35225	-1.74513	-6.26619	3.92E-05	3.73E-04
AC092171.2	KO_BC-Control_B	-2.16002	-1.11104	-6.24615	4.04E-05	3.82E-04
ZNF704	KO_BC-Control_B	3.10893	1.63642	6.24509	4.05E-05	3.82E-04
LRRC4C	KO_BC-Control_B	10.6342	3.41064	6.23945	4.08E-05	3.84E-04
AC093297.2	KO_BC-Control_B	2.30134	1.20247	6.2361	4.10E-05	3.86E-04
OTX1	KO_BC-Control_B	2.24083	1.16403	6.2203	4.20E-05	3.93E-04
AC009133.1	KO_BC-Control_B	-2.21348	-1.14632	-6.21999	4.21E-05	3.93E-04
HSF4	KO_BC-Control_B	-5.45534	-2.44767	-6.20852	4.28E-05	3.98E-04
MMD	KO_BC-Control_B	2.31794	1.21284	6.18692	4.42E-05	4.09E-04
HRCT1	KO_BC-Control_B	-2.91769	-1.54483	-6.17449	4.51E-05	4.16E-04
GLIDR	KO_BC-Control_B	-2.3308	-1.22083	-6.13729	4.77E-05	4.34E-04
KLC3	KO_BC-Control_B	-4.80471	-2.26445	-6.12671	4.85E-05	4.40E-04
SLC52A3	KO_BC-Control_B	-4.22894	-2.0803	-6.11128	4.96E-05	4.48E-04
COL7A1	KO_BC-Control_B	-2.63589	-1.39829	-6.10052	5.05E-05	4.54E-04
FAM50B	KO_BC-Control_B	-28.3975	-4.82769	-6.09653	5.08E-05	4.56E-04
HOOK1	KO_BC-Control_B	63.8641	5.99693	6.08921	5.14E-05	4.60E-04
SH2D3A	KO_BC-Control_B	-2.38351	-1.25309	-6.08331	5.18E-05	4.63E-04
MAP7	KO_BC-Control_B	2.69009	1.42765	6.07755	5.23E-05	4.66E-04
SCIN	KO_BC-Control_B	-94.067	-6.55562	-6.07121	5.28E-05	4.69E-04
P4HA3	KO_BC-Control_B	-2.63058	-1.39538	-6.05956	5.38E-05	4.77E-04
GPRC5D-AS1	KO_BC-Control_B	5.35038	2.41964	6.04962	5.46E-05	4.83E-04
VWA1	KO_BC-Control_B	-24.8286	-4.63393	-6.04402	5.51E-05	4.86E-04
AC108488.3	KO_BC-Control_B	4.51522	2.1748	6.03853	5.55E-05	4.90E-04
COL1A1	KO_BC-Control_B	3.53454	1.82152	6.01465	5.76E-05	5.05E-04
ZNF502	KO_BC-Control_B	-3.62402	-1.85759	-6.0114	5.79E-05	5.07E-04
MBLAC1	KO_BC-Control_B	-2.77905	-1.47459	-6.00959	5.81E-05	5.08E-04
SHISA3	KO_BC-Control_B	2.15807	1.10974	6.00279	5.87E-05	5.12E-04
PRICKLE2	KO_BC-Control_B	-2.75188	-1.46042	-5.99685	5.92E-05	5.16E-04
SLC26A1	KO_BC-Control_B	-7.11701	-2.83127	-5.993	5.96E-05	5.19E-04
C1orf116	KO_BC-Control_B	-3.60324	-1.84929	-5.95352	6.33E-05	5.48E-04
LINC01322	KO_BC-Control_B	3.84802	1.94412	5.95233	6.35E-05	5.48E-04
OVAAL	KO_BC-Control_B	-17.9572	-4.16649	-5.95131	6.36E-05	5.49E-04
EIF4E3	KO_BC-Control_B	-3.64716	-1.86677	-5.94591	6.41E-05	5.53E-04
NHS	KO_BC-Control_B	-2.07751	-1.05485	-5.94413	6.43E-05	5.53E-04
GNB3	KO_BC-Control_B	-3.85586	-1.94705	-5.93901	6.48E-05	5.56E-04
NLRC5	KO_BC-Control_B	-2.20894	-1.14336	-5.92886	6.58E-05	5.62E-04
ZC4H2	KO_BC-Control_B	-3.97538	-1.99109	-5.90607	6.82E-05	5.77E-04
TMEM108	KO_BC-Control_B	2.68059	1.42255	5.88639	7.03E-05	5.94E-04
AFP	KO_BC-Control_B	3.16268	1.66115	5.87302	7.18E-05	6.04E-04
C1S	KO_BC-Control_B	-4.54882	-2.18549	-5.85847	7.35E-05	6.16E-04
ZNF20	KO_BC-Control_B	2.0806	1.057	5.85695	7.37E-05	6.17E-04
FAM221A	KO_BC-Control_B	-2.27941	-1.18866	-5.84725	7.48E-05	6.25E-04
CCNA1	KO_BC-Control_B	-12.4532	-3.63845	-5.83989	7.57E-05	6.29E-04
GJA3	KO_BC-Control_B	3.80509	1.92793	5.8386	7.58E-05	6.30E-04
AC015813.2	KO_BC-Control_B	2.32774	1.21893	5.81691	7.84E-05	6.47E-04
SCEL	KO_BC-Control_B	-3.5178	-1.81467	-5.80919	7.94E-05	6.53E-04
IGSF3	KO_BC-Control_B	2.87813	1.52513	5.80829	7.95E-05	6.53E-04
PKIB	KO_BC-Control_B	-2.53912	-1.34433	-5.78813	8.21E-05	6.66E-04
TPH1	KO_BC-Control_B	8.96204	3.16383	5.78046	8.31E-05	6.73E-04
SH2D2A	KO_BC-Control_B	-3.71869	-1.8948	-5.77877	8.33E-05	6.74E-04
PLA2R1	KO_BC-Control_B	-3.80951	-1.9296	-5.77429	8.39E-05	6.77E-04
MYB	KO_BC-Control_B	6.29744	2.65477	5.77327	8.40E-05	6.77E-04
ARHGEF35	KO_BC-Control_B	-2.81345	-1.49234	-5.7667	8.49E-05	6.84E-04
PRG2	KO_BC-Control_B	-17.3299	-4.11519	-5.74759	8.75E-05	7.00E-04
ITGAX	KO_BC-Control_B	-2.36267	-1.24042	-5.74336	8.81E-05	7.04E-04
LRRC38	KO_BC-Control_B	-5.73213	-2.51907	-5.74095	8.84E-05	7.05E-04
H3C8	KO_BC-Control_B	-3.95577	-1.98396	-5.73435	8.94E-05	7.11E-04
SEMA6D	KO_BC-Control_B	-4.99506	-2.3205	-5.73256	8.96E-05	7.12E-04
MINDY4	KO_BC-Control_B	-2.1831	-1.12638	-5.73181	8.97E-05	7.12E-04
TMEM25	KO_BC-Control_B	-6.76461	-2.75801	-5.73087	8.99E-05	7.12E-04
ACBD4	KO_BC-Control_B	2.69628	1.43097	5.72915	9.01E-05	7.14E-04
BST2	KO_BC-Control_B	-6.00403	-2.58593	-5.72418	9.08E-05	7.19E-04
TSTD1	KO_BC-Control_B	-3.72369	-1.89673	-5.6943	9.53E-05	7.47E-04
ESRP2	KO_BC-Control_B	-6.08382	-2.60498	-5.69004	9.59E-05	7.50E-04
CPE	KO_BC-Control_B	-2.00819	-1.00589	-5.68956	9.60E-05	7.50E-04
GUCY1B1	KO_BC-Control_B	8.0996	3.01785	5.67887	9.76E-05	7.61E-04
HAPLN3	KO_BC-Control_B	-2.61361	-1.38604	-5.66179	1.00E-04	7.77E-04
MLLT11	KO_BC-Control_B	-2.82528	-1.49839	-5.64995	1.02E-04	7.90E-04
SLC27A3	KO_BC-Control_B	5.98744	2.58194	5.64053	1.04E-04	7.99E-04
GMDS-DT	KO_BC-Control_B	3.64272	1.86502	5.63517	1.05E-04	8.04E-04
CTAG1B	KO_BC-Control_B	-30.8622	-4.94777	-5.5997	1.11E-04	8.44E-04
B3GNT3	KO_BC-Control_B	2.78975	1.48014	5.57503	1.15E-04	8.71E-04
SLC22A31	KO_BC-Control_B	-8.42223	-3.0742	-5.56835	1.17E-04	8.78E-04
AC040169.1	KO_BC-Control_B	-2.42475	-1.27784	-5.56652	1.17E-04	8.79E-04
DUSP9	KO_BC-Control_B	-8.52774	-3.09216	-5.56293	1.18E-04	8.82E-04
TMEM231	KO_BC-Control_B	-2.15655	-1.10873	-5.55932	1.18E-04	8.85E-04
BBS5	KO_BC-Control_B	-2.44686	-1.29093	-5.54726	1.21E-04	8.99E-04
H2BC11	KO_BC-Control_B	-3.09996	-1.63225	-5.54086	1.22E-04	9.06E-04
LINC01694	KO_BC-Control_B	2.39892	1.26239	5.53599	1.23E-04	9.10E-04
GLCCI1	KO_BC-Control_B	-3.31518	-1.72909	-5.53336	1.23E-04	9.13E-04
CNKSR1	KO_BC-Control_B	-3.37247	-1.75381	-5.52627	1.25E-04	9.22E-04
BX322234.1	KO_BC-Control_B	2.80116	1.48602	5.52182	1.26E-04	9.28E-04
GPR137C	KO_BC-Control_B	2.6239	1.39171	5.51688	1.27E-04	9.34E-04
HLA-F	KO_BC-Control_B	-3.52378	-1.81712	-5.51448	1.27E-04	9.37E-04
PRKCZ	KO_BC-Control_B	5.46755	2.45089	5.50383	1.29E-04	9.49E-04
TYRP1	KO_BC-Control_B	-3.77668	-1.91712	-5.5026	1.30E-04	9.49E-04
UTS2	KO_BC-Control_B	3.15517	1.65772	5.49657	1.31E-04	9.56E-04
PYCR1	KO_BC-Control_B	2.67053	1.41713	5.48176	1.34E-04	9.74E-04
OSBP2	KO_BC-Control_B	-2.75503	-1.46207	-5.47102	1.36E-04	9.88E-04
CCDC113	KO_BC-Control_B	3.8264	1.93599	5.45831	1.39E-04	0.00100673
CLHC1	KO_BC-Control_B	2.09165	1.06464	5.45756	1.39E-04	0.00100689
SEL1L3	KO_BC-Control_B	-3.23847	-1.69531	-5.44466	1.42E-04	0.00102503
TRIM46	KO_BC-Control_B	-2.01212	-1.00872	-5.4437	1.43E-04	0.00102611
ABCA11P	KO_BC-Control_B	2.2597	1.17613	5.43599	1.44E-04	0.00103691
UNC13D	KO_BC-Control_B	-3.96883	-1.98871	-5.4325	1.45E-04	0.00104227
RBKS	KO_BC-Control_B	2.30496	1.20474	5.42107	1.48E-04	0.00105694
SEMA6C	KO_BC-Control_B	2.2513	1.17076	5.41928	1.48E-04	0.00105948
HES7	KO_BC-Control_B	-2.1102	-1.07738	-5.41	1.51E-04	0.00107121
MYD88	KO_BC-Control_B	-2.89726	-1.53469	-5.40709	1.51E-04	0.00107576
HSF2BP	KO_BC-Control_B	2.8306	1.50111	5.40073	1.53E-04	0.00108476
ZNF311	KO_BC-Control_B	3.41715	1.77279	5.39467	1.54E-04	0.00109387
MAP1LC3A	KO_BC-Control_B	-11.6695	-3.54467	-5.38736	1.56E-04	0.00110476
NDRG4	KO_BC-Control_B	-2.48555	-1.31356	-5.37792	1.59E-04	0.00111568
AC092368.3	KO_BC-Control_B	-2.10689	-1.07511	-5.35451	1.65E-04	0.00114418
CGA	KO_BC-Control_B	-6.84796	-2.77567	-5.34982	1.66E-04	0.0011507
PCSK9	KO_BC-Control_B	-63.1518	-5.98075	-5.34369	1.68E-04	0.00115944
AC002351.1	KO_BC-Control_B	-3.55867	-1.83134	-5.33109	1.71E-04	0.00117779
FBLN5	KO_BC-Control_B	-2.16616	-1.11514	-5.32754	1.72E-04	0.00118351
MIR503HG	KO_BC-Control_B	-2.05599	-1.03984	-5.32407	1.73E-04	0.00118792
SUGCT	KO_BC-Control_B	2.56221	1.35739	5.31612	1.76E-04	0.0011988
TSSK6	KO_BC-Control_B	2.34715	1.23091	5.3077	1.78E-04	0.00121434
SLC35F3	KO_BC-Control_B	-3.20967	-1.68242	-5.28991	1.83E-04	0.00124311
RGS17	KO_BC-Control_B	2.6298	1.39495	5.2872	1.84E-04	0.00124624
TLE3	KO_BC-Control_B	-5.83988	-2.54594	-5.26979	1.90E-04	0.00127632
NDUFA6-DT	KO_BC-Control_B	2.52014	1.33351	5.26756	1.90E-04	0.00127916
ADAMTSL4	KO_BC-Control_B	-2.07712	-1.05459	-5.26486	1.91E-04	0.00128239
PCDHGB6	KO_BC-Control_B	-3.45404	-1.78828	-5.26456	1.91E-04	0.00128241
AC105020.4	KO_BC-Control_B	-2.51562	-1.33091	-5.24377	1.98E-04	0.00131642
MYH3	KO_BC-Control_B	2.2249	1.15374	5.24073	1.99E-04	0.00132179
KCNK6	KO_BC-Control_B	-8.96722	-3.16466	-5.22917	2.03E-04	0.00134218
SERPINH1	KO_BC-Control_B	-2.36025	-1.23894	-5.21016	2.09E-04	0.00137728
P2RY2	KO_BC-Control_B	-5.10654	-2.35235	-5.20328	2.12E-04	0.00139111
PAGE2	KO_BC-Control_B	-8.36941	-3.06513	-5.19082	2.16E-04	0.00141685
YES1	KO_BC-Control_B	2.01418	1.01019	5.18986	2.16E-04	0.00141698
SPTLC3	KO_BC-Control_B	2.50963	1.32748	5.17921	2.20E-04	0.00143699
DIO2	KO_BC-Control_B	-15.3706	-3.9421	-5.17632	2.21E-04	0.00144187
ZNF391	KO_BC-Control_B	2.03676	1.02628	5.15527	2.29E-04	0.00148427
LANCL3	KO_BC-Control_B	-4.3894	-2.13402	-5.13775	2.36E-04	0.00152224
CDH18	KO_BC-Control_B	-3.34656	-1.74268	-5.12581	2.41E-04	0.00154679
IL24	KO_BC-Control_B	-2.0305	-1.02183	-5.12503	2.41E-04	0.00154809
SP3P	KO_BC-Control_B	-26.0795	-4.70484	-5.10666	2.49E-04	0.00158902
AC107302.2	KO_BC-Control_B	4.1524	2.05394	5.0986	2.52E-04	0.00160542
PMS2CL	KO_BC-Control_B	-2.39418	-1.25953	-5.09681	2.53E-04	0.00160877
ZFPM2-AS1	KO_BC-Control_B	2.39555	1.26036	5.09385	2.54E-04	0.00161603
CDA	KO_BC-Control_B	-2.06247	-1.04437	-5.085	2.58E-04	0.00163343
ATG10	KO_BC-Control_B	2.08216	1.05808	5.07649	2.62E-04	0.00165163
GPR155	KO_BC-Control_B	5.97168	2.57814	5.07594	2.62E-04	0.00165196
TRNP1	KO_BC-Control_B	-2.08556	-1.06043	-5.06761	2.66E-04	0.00167186
CYP2D7	KO_BC-Control_B	2.21226	1.14552	5.06073	2.69E-04	0.00168593
SNTB1	KO_BC-Control_B	-2.74863	-1.45871	-5.0602	2.69E-04	0.00168666
FGFR4	KO_BC-Control_B	2.99196	1.58109	5.04969	2.74E-04	0.00171054
ATP8A1	KO_BC-Control_B	6.0823	2.60462	5.04928	2.74E-04	0.00171095
DPY19L2	KO_BC-Control_B	-12.7589	-3.67343	-5.04216	2.77E-04	0.00172636
DIP2C	KO_BC-Control_B	4.45721	2.15614	5.04003	2.78E-04	0.00173151
ULBP2	KO_BC-Control_B	-2.37571	-1.24836	-5.02816	2.84E-04	0.00176095
AC125257.1	KO_BC-Control_B	2.04334	1.03093	5.01601	2.90E-04	0.00178858
MID1IP1	KO_BC-Control_B	-2.70986	-1.43822	-5.0092	2.93E-04	0.00180602
ACP7	KO_BC-Control_B	-22.5195	-4.49311	-5.00448	2.95E-04	0.00181885
EYA4	KO_BC-Control_B	3.4181	1.7732	5.00296	2.96E-04	0.00182135
MAGI2-AS3	KO_BC-Control_B	-21.677	-4.43809	-5.00287	2.96E-04	0.00182135
ITGB8	KO_BC-Control_B	-2.56362	-1.35818	-4.99663	2.99E-04	0.00183739
HCP5	KO_BC-Control_B	-2.19035	-1.13116	-4.96989	3.13E-04	0.00190464
MARVELD2	KO_BC-Control_B	-4.66551	-2.22204	-4.96783	3.14E-04	0.00190804
HSD17B7	KO_BC-Control_B	2.76986	1.46981	4.96079	3.18E-04	0.0019266
ZNF365	KO_BC-Control_B	-2.72297	-1.44518	-4.95586	3.21E-04	0.00193937
IL33	KO_BC-Control_B	-8.18152	-3.03237	-4.95313	3.22E-04	0.00194581
DAPK2	KO_BC-Control_B	-2.47505	-1.30746	-4.94989	3.24E-04	0.00195459
AC055839.2	KO_BC-Control_B	-3.13618	-1.64901	-4.94903	3.24E-04	0.00195598
KIRREL3	KO_BC-Control_B	-3.47077	-1.79526	-4.94674	3.26E-04	0.00196218
TSHZ1	KO_BC-Control_B	-2.4159	-1.27256	-4.94505	3.27E-04	0.00196664
RNF152	KO_BC-Control_B	2.36534	1.24205	4.93035	3.35E-04	0.00200168
MMP17	KO_BC-Control_B	-8.06583	-3.01182	-4.9299	3.35E-04	0.00200168
DOC2A	KO_BC-Control_B	3.21962	1.68689	4.92151	3.40E-04	0.00202394
GLIS1	KO_BC-Control_B	-9.99399	-3.32106	-4.91512	3.44E-04	0.00204341
APCDD1L	KO_BC-Control_B	5.16334	2.36831	4.90832	3.48E-04	0.00206454
KRTAP4-7	KO_BC-Control_B	8.31088	3.055	4.90181	3.51E-04	0.00208128
PSMB9	KO_BC-Control_B	-2.04771	-1.03401	-4.89322	3.57E-04	0.00210742
H3C10	KO_BC-Control_B	-2.57437	-1.36422	-4.88742	3.60E-04	0.00212472
AC009318.1	KO_BC-Control_B	4.1646	2.05818	4.88318	3.63E-04	0.00213834
PHF11	KO_BC-Control_B	-2.35704	-1.23698	-4.86841	3.72E-04	0.00218451
TACSTD2	KO_BC-Control_B	-2.19989	-1.13743	-4.86697	3.73E-04	0.00218894
XKR9	KO_BC-Control_B	7.86043	2.97461	4.83436	3.94E-04	0.0022987
LIF	KO_BC-Control_B	-2.1945	-1.13389	-4.83205	3.96E-04	0.002306
YPEL2	KO_BC-Control_B	2.27254	1.1843	4.82797	3.99E-04	0.00231922
C22orf34	KO_BC-Control_B	-17.4857	-4.12811	-4.82553	4.00E-04	0.00232796
ICAM2	KO_BC-Control_B	-6.24332	-2.64231	-4.82502	4.01E-04	0.00232814
IGFN1	KO_BC-Control_B	-8.99949	-3.16984	-4.81306	4.09E-04	0.00236828
NAALADL2	KO_BC-Control_B	9.28762	3.21531	4.81245	4.09E-04	0.0023688
AKAP6	KO_BC-Control_B	3.22294	1.68838	4.80281	4.16E-04	0.00240025
TST	KO_BC-Control_B	-2.21313	-1.14609	-4.80143	4.17E-04	0.00240294
ULK2	KO_BC-Control_B	-6.02691	-2.59142	-4.78888	4.26E-04	0.00244913
AASDH	KO_BC-Control_B	2.22091	1.15115	4.77986	4.33E-04	0.00247929
ZNF529-AS1	KO_BC-Control_B	-2.34855	-1.23177	-4.77669	4.35E-04	0.00248859
DZANK1	KO_BC-Control_B	2.16832	1.11658	4.76598	4.43E-04	0.00252549
AL359834.1	KO_BC-Control_B	2.09341	1.06586	4.74794	4.57E-04	0.00259023
GCHFR	KO_BC-Control_B	-11.2157	-3.48745	-4.74479	4.60E-04	0.00260147
COCH	KO_BC-Control_B	-17.5432	-4.13284	-4.74471	4.60E-04	0.00260147
MRAS	KO_BC-Control_B	-3.22	-1.68706	-4.73594	4.67E-04	0.00263467
BEX2	KO_BC-Control_B	-4.16804	-2.05937	-4.72532	4.76E-04	0.0026779
COL6A2	KO_BC-Control_B	5.74533	2.52239	4.72189	4.79E-04	0.00268943
NOTCH4	KO_BC-Control_B	2.65401	1.40818	4.71553	4.84E-04	0.00270924
SIPA1L1	KO_BC-Control_B	2.28164	1.19007	4.69866	4.98E-04	0.00278231
C1R	KO_BC-Control_B	-2.42277	-1.27666	-4.68935	5.06E-04	0.00281306
GHDC	KO_BC-Control_B	-2.14309	-1.0997	-4.6753	5.19E-04	0.00287195
GTF2IP12	KO_BC-Control_B	2.31008	1.20794	4.6738	5.20E-04	0.00287717
LIPG	KO_BC-Control_B	-3.05711	-1.61217	-4.67294	5.21E-04	0.00288029
C3orf18	KO_BC-Control_B	-2.00786	-1.00566	-4.66942	5.24E-04	0.00289213
ATAD3B	KO_BC-Control_B	-2.02763	-1.0198	-4.66642	5.27E-04	0.00290455
RASSF5	KO_BC-Control_B	-3.78207	-1.91918	-4.66524	5.28E-04	0.00290631
CARD9	KO_BC-Control_B	-2.00508	-1.00366	-4.66522	5.28E-04	0.00290631
AC078905.1	KO_BC-Control_B	-2.5842	-1.36972	-4.66308	5.30E-04	0.00291475
ZNF582	KO_BC-Control_B	-2.39048	-1.2573	-4.66229	5.30E-04	0.00291759
MLYCD	KO_BC-Control_B	-2.82464	-1.49807	-4.65145	5.41E-04	0.00295942
AL354920.1	KO_BC-Control_B	2.79783	1.48431	4.65134	5.41E-04	0.00295942
RPP25	KO_BC-Control_B	-7.17219	-2.84241	-4.64829	5.44E-04	0.00297163
LUCAT1	KO_BC-Control_B	3.27561	1.71176	4.64516	5.47E-04	0.00298076
CIART	KO_BC-Control_B	2.98246	1.5765	4.63792	5.53E-04	0.00300533
AC004585.1	KO_BC-Control_B	-4.47521	-2.16196	-4.63161	5.60E-04	0.00303026
EAF2	KO_BC-Control_B	2.21851	1.14959	4.62812	5.63E-04	0.00304394
PAGE5	KO_BC-Control_B	-6.26327	-2.64692	-4.61336	5.78E-04	0.00311337
SH3BGRL2	KO_BC-Control_B	2.39458	1.25977	4.61291	5.78E-04	0.00311419
NLRP2	KO_BC-Control_B	-9.42875	-3.23707	-4.61185	5.79E-04	0.00311449
HEY1	KO_BC-Control_B	2.22939	1.15665	4.61159	5.79E-04	0.00311449
GRHL1	KO_BC-Control_B	3.64627	1.86642	4.61033	5.81E-04	0.00311771
AC105460.1	KO_BC-Control_B	-3.58753	-1.84299	-4.60338	5.88E-04	0.00314587
CTAGE4	KO_BC-Control_B	-2.98335	-1.57693	-4.59111	6.00E-04	0.00319658
DUSP8	KO_BC-Control_B	-2.25906	-1.17572	-4.5902	6.01E-04	0.00319994
MIF4GD	KO_BC-Control_B	2.01097	1.00789	4.58433	6.08E-04	0.00322097
C9orf64	KO_BC-Control_B	-4.49327	-2.16777	-4.58079	6.11E-04	0.00323715
GABRQ	KO_BC-Control_B	-3.72111	-1.89573	-4.57433	6.18E-04	0.00326264
DDX11-AS1	KO_BC-Control_B	2.57719	1.3658	4.57305	6.20E-04	0.0032687
PABPC4L	KO_BC-Control_B	-2.73849	-1.45338	-4.56483	6.29E-04	0.00330589
ITGB3	KO_BC-Control_B	2.02982	1.02135	4.54957	6.46E-04	0.00338576
SOX6	KO_BC-Control_B	10.1114	3.33792	4.54498	6.51E-04	0.0034072
SATB1	KO_BC-Control_B	4.35593	2.12298	4.54156	6.55E-04	0.00342412
ARPIN-AP3S2	KO_BC-Control_B	-2.09682	-1.0682	-4.53864	6.58E-04	0.00343728
PASD1	KO_BC-Control_B	-14.8542	-3.8928	-4.53815	6.59E-04	0.00343892
AL450326.1	KO_BC-Control_B	3.16868	1.66388	4.53647	6.61E-04	0.00344645
SCN9A	KO_BC-Control_B	3.47795	1.79824	4.53217	6.66E-04	0.00346857
CAB39L	KO_BC-Control_B	3.47747	1.79804	4.52112	6.79E-04	0.00352417
OPCML	KO_BC-Control_B	10.587	3.40422	4.52111	6.79E-04	0.00352417
RIMS4	KO_BC-Control_B	-7.66193	-2.93771	-4.51701	6.83E-04	0.00354348
ENKD1	KO_BC-Control_B	-2.36017	-1.23889	-4.51697	6.83E-04	0.00354348
ANKRD18B	KO_BC-Control_B	-2.26867	-1.18185	-4.5089	6.93E-04	0.00358187
LINC02604	KO_BC-Control_B	2.53108	1.33975	4.50846	6.94E-04	0.00358196
C1QL4	KO_BC-Control_B	2.49224	1.31744	4.50072	7.03E-04	0.00362287
GDA	KO_BC-Control_B	-3.32092	-1.73158	-4.49511	7.10E-04	0.00364918
TMEM139	KO_BC-Control_B	-2.75479	-1.46194	-4.4839	7.24E-04	0.0037066
SOX9	KO_BC-Control_B	2.16184	1.11226	4.46672	7.47E-04	0.00380621
ZNF192P1	KO_BC-Control_B	3.18416	1.67091	4.4642	7.50E-04	0.00381749
AC008969.1	KO_BC-Control_B	-2.55123	-1.35119	-4.4451	7.76E-04	0.00392351
HLF	KO_BC-Control_B	9.55623	3.25644	4.43945	7.83E-04	0.00395263
CDC42EP1	KO_BC-Control_B	-2.35269	-1.23431	-4.42173	8.08E-04	0.00404197
ZNF554	KO_BC-Control_B	3.07696	1.62151	4.42086	8.09E-04	0.00404459
CTSZ	KO_BC-Control_B	-3.09125	-1.62819	-4.41801	8.13E-04	0.0040576
CU638689.5	KO_BC-Control_B	-2.16126	-1.11188	-4.40901	8.27E-04	0.00411229
ETFBKMT	KO_BC-Control_B	2.5652	1.35907	4.4075	8.29E-04	0.00411877
DRP2	KO_BC-Control_B	4.63771	2.21341	4.40184	8.37E-04	0.00414828
AC005288.1	KO_BC-Control_B	11.6826	3.54629	4.39807	8.43E-04	0.00416823
ZNF506	KO_BC-Control_B	-2.28303	-1.19095	-4.39748	8.44E-04	0.00416823
RUNDC3B	KO_BC-Control_B	-2.46367	-1.30081	-4.3973	8.44E-04	0.00416823
EFEMP1	KO_BC-Control_B	-3.56924	-1.83562	-4.38127	8.68E-04	0.00426987
ZNF665	KO_BC-Control_B	3.07554	1.62084	4.38088	8.69E-04	0.00427129
CYBA	KO_BC-Control_B	-60.0736	-5.90866	-4.37722	8.74E-04	0.0042953
POLN	KO_BC-Control_B	7.07767	2.82327	4.37254	8.82E-04	0.00432098
TRIM9	KO_BC-Control_B	20.5282	4.35953	4.36381	8.95E-04	0.00437747
SDHAF3	KO_BC-Control_B	-26.1676	-4.70971	-4.36015	9.01E-04	0.00440281
ZNF100	KO_BC-Control_B	2.02139	1.01534	4.35866	9.04E-04	0.00440823
FGF13	KO_BC-Control_B	-4.51527	-2.17481	-4.35624	9.07E-04	0.00442335
APLF	KO_BC-Control_B	4.30471	2.10592	4.35363	9.12E-04	0.00444149
KIF21B	KO_BC-Control_B	-12.026	-3.58809	-4.35016	9.17E-04	0.00446576
ACADS	KO_BC-Control_B	-8.01304	-3.00235	-4.34087	9.32E-04	0.00452087
PHOSPHO1	KO_BC-Control_B	3.43332	1.7796	4.33869	9.36E-04	0.00453464
RBM26-AS1	KO_BC-Control_B	2.97383	1.57232	4.32463	9.60E-04	0.00463199
SPEG	KO_BC-Control_B	2.86992	1.52101	4.32383	9.61E-04	0.00463699
TARID	KO_BC-Control_B	-2.1203	-1.08427	-4.32001	9.68E-04	0.00465883
CDO1	KO_BC-Control_B	-6.87804	-2.782	-4.31221	9.81E-04	0.00471397
AL513477.1	KO_BC-Control_B	3.60103	1.84841	4.3093	9.86E-04	0.00472861
GNG11	KO_BC-Control_B	-18.3801	-4.20007	-4.30566	9.93E-04	0.00475437
VCAN	KO_BC-Control_B	-4.43487	-2.14889	-4.2961	0.00100971	0.00481761
SLC2A13	KO_BC-Control_B	-14.2551	-3.83341	-4.28518	0.00102953	0.00490038
CYSLTR1	KO_BC-Control_B	-3.66169	-1.87251	-4.2837	0.00103225	0.00490657
SMARCA1	KO_BC-Control_B	-2.66198	-1.4125	-4.28017	0.00103876	0.00492987
AC091978.1	KO_BC-Control_B	3.74794	1.9061	4.27201	0.00105398	0.00498585
FBLN2	KO_BC-Control_B	-6.63635	-2.73039	-4.27083	0.00105621	0.00498956
LSAMP	KO_BC-Control_B	3.20418	1.67995	4.26622	0.00106492	0.00502218
SMIM10	KO_BC-Control_B	-3.59843	-1.84737	-4.26622	0.00106493	0.00502218
ENPP2	KO_BC-Control_B	2.43977	1.28675	4.25693	0.00108272	0.00509352
CD177	KO_BC-Control_B	-2.20092	-1.1381	-4.24964	0.0010969	0.00515362
LUZP2	KO_BC-Control_B	-6.05944	-2.59919	-4.2228	0.00115078	0.0053632
AC007406.5	KO_BC-Control_B	2.55838	1.35523	4.22053	0.00115547	0.00537951
TBX19	KO_BC-Control_B	2.71098	1.43881	4.22029	0.00115596	0.00537998
LINC00623	KO_BC-Control_B	40.5181	5.3405	4.21625	0.00116435	0.00541173
AC145207.5	KO_BC-Control_B	2.01717	1.01233	4.2127	0.00117176	0.00543339
IVL	KO_BC-Control_B	-2.88133	-1.52674	-4.20436	0.0011894	0.0054986
ALDH1A1	KO_BC-Control_B	-3.97221	-1.98994	-4.19205	0.00121592	0.00559688
RAB40A	KO_BC-Control_B	2.33986	1.22642	4.18143	0.0012393	0.00568743
MEIS3	KO_BC-Control_B	-2.34178	-1.22761	-4.17772	0.00124756	0.00571207
PLEKHB1	KO_BC-Control_B	3.67471	1.87763	4.17319	0.00125774	0.00574727
C5orf63	KO_BC-Control_B	-2.31687	-1.21217	-4.17229	0.00125978	0.00575472
SCNN1D	KO_BC-Control_B	2.32627	1.21802	4.16523	0.00127583	0.00581845
TSPAN2	KO_BC-Control_B	-2.56653	-1.35982	-4.15871	0.00129086	0.00586954
ANKRD18EP	KO_BC-Control_B	2.0054	1.00389	4.15704	0.00129474	0.0058814
AC107959.4	KO_BC-Control_B	2.31521	1.21114	4.15472	0.00130014	0.00589859
PDGFD	KO_BC-Control_B	6.1493	2.62042	4.15043	0.00131021	0.00593801
TM4SF4	KO_BC-Control_B	2.45465	1.29552	4.1474	0.00131735	0.00596255
C11orf45	KO_BC-Control_B	-2.99698	-1.58351	-4.14386	0.00132576	0.00599409
SSBP2	KO_BC-Control_B	13.6288	3.76859	4.14175	0.00133079	0.00601355
RGMB-AS1	KO_BC-Control_B	2.20466	1.14056	4.13962	0.0013359	0.00602949
HHIPL1	KO_BC-Control_B	-5.94098	-2.5707	-4.13873	0.00133805	0.00603452
RGS14	KO_BC-Control_B	-2.2385	-1.16253	-4.13835	0.00133897	0.0060367
TCN2	KO_BC-Control_B	-2.40292	-1.26479	-4.13392	0.00134967	0.00607656
TRIQK	KO_BC-Control_B	3.10995	1.63689	4.12227	0.00137824	0.00618353
ADARB2	KO_BC-Control_B	-9.55564	-3.25635	-4.11737	0.00139047	0.00622628
MIR137HG	KO_BC-Control_B	-3.25502	-1.70267	-4.11347	0.00140025	0.00625792
MCTS2P	KO_BC-Control_B	2.50968	1.3275	4.10634	0.00141836	0.00632658
TTLL1	KO_BC-Control_B	2.23301	1.15899	4.10557	0.00142033	0.00633333
AC116913.1	KO_BC-Control_B	2.17795	1.12297	4.10366	0.00142522	0.00635102
PPARGC1A	KO_BC-Control_B	-3.03961	-1.60389	-4.10234	0.00142861	0.00636001
MELTF-AS1	KO_BC-Control_B	-2.08023	-1.05675	-4.09319	0.00145238	0.0064451
BOK	KO_BC-Control_B	3.27497	1.71148	4.09258	0.00145397	0.00644799
LNCOC1	KO_BC-Control_B	2.65442	1.40839	4.07928	0.00148926	0.00656661
LINC02582	KO_BC-Control_B	-6.96498	-2.80012	-4.07738	0.00149439	0.00657874
TRMT10A	KO_BC-Control_B	2.21688	1.14853	4.07575	0.00149879	0.00659391
SCN1B	KO_BC-Control_B	-3.10446	-1.63434	-4.07556	0.00149932	0.00659413
TREX1	KO_BC-Control_B	-2.08694	-1.06139	-4.07071	0.00151249	0.00663938
CES4A	KO_BC-Control_B	-6.76468	-2.75802	-4.06018	0.00154151	0.00674101
LRFN1	KO_BC-Control_B	-21.3862	-4.41861	-4.04939	0.00157188	0.00685225
H4C14	KO_BC-Control_B	-2.14463	-1.10073	-4.04875	0.0015737	0.00685611
GORAB	KO_BC-Control_B	2.25134	1.17079	4.0453	0.00158353	0.006893
RASSF2	KO_BC-Control_B	13.477	3.75243	4.04493	0.00158461	0.00689473
NUPR1	KO_BC-Control_B	-4.7825	-2.25777	-4.04051	0.00159731	0.00693491
C4orf19	KO_BC-Control_B	-3.77781	-1.91755	-4.02192	0.00165197	0.00710068
AC106845.1	KO_BC-Control_B	2.59107	1.37355	4.01837	0.00166262	0.0071389
ITGB2-AS1	KO_BC-Control_B	-2.22522	-1.15394	-4.01827	0.00166292	0.0071389
C2orf16	KO_BC-Control_B	2.07621	1.05396	4.01805	0.00166359	0.00713955
AC106712.1	KO_BC-Control_B	5.18762	2.37507	4.01418	0.00167527	0.00718076
LIMS4	KO_BC-Control_B	2.0016	1.00116	4.00659	0.00169848	0.00726
AL355512.1	KO_BC-Control_B	4.12924	2.04587	4.00595	0.00170045	0.00726617
JPH1	KO_BC-Control_B	26.8511	4.74691	4.00534	0.00170232	0.00727089
ODC1-DT	KO_BC-Control_B	2.04744	1.03382	4.00525	0.0017026	0.00727089
LYPD1	KO_BC-Control_B	-3.02763	-1.59819	-4.0035	0.001708	0.00728943
FOXN3-AS1	KO_BC-Control_B	-2.68284	-1.42376	-3.99687	0.00172865	0.00736167
CERS4	KO_BC-Control_B	-2.77273	-1.47131	-3.98668	0.00176091	0.00746229
AC018665.1	KO_BC-Control_B	2.05073	1.03614	3.9817	0.00177688	0.00752651
BMP8B	KO_BC-Control_B	-3.49601	-1.80571	-3.98073	0.00178002	0.00753403
SLC46A3	KO_BC-Control_B	2.16498	1.11435	3.97869	0.00178661	0.00755501
SLC27A5	KO_BC-Control_B	-2.10941	-1.07684	-3.97565	0.00179651	0.00758756
RAB40B	KO_BC-Control_B	3.0051	1.58741	3.97467	0.00179969	0.00759403
BID	KO_BC-Control_B	-2.2836	-1.19131	-3.96233	0.00184048	0.00773314
NAIP	KO_BC-Control_B	2.62077	1.38999	3.95679	0.00185911	0.00779722
TTLL3	KO_BC-Control_B	3.42713	1.777	3.95647	0.00186017	0.00779931
C1QL1	KO_BC-Control_B	2.71113	1.43889	3.94213	0.00190932	0.00796985
AP000769.1	KO_BC-Control_B	2.06447	1.04577	3.94113	0.00191277	0.00797876
ZNF518B	KO_BC-Control_B	2.06594	1.0468	3.93678	0.00192796	0.00802274
CERS6-AS1	KO_BC-Control_B	2.1696	1.11743	3.93334	0.00194009	0.0080635
MSMP	KO_BC-Control_B	9.01411	3.17218	3.93295	0.00194146	0.00806433
MFAP3L	KO_BC-Control_B	6.12188	2.61398	3.92613	0.00196572	0.00813913
TNK1	KO_BC-Control_B	-2.70105	-1.43352	-3.91769	0.00199612	0.00823943
SPINT1	KO_BC-Control_B	-4.50031	-2.17003	-3.91451	0.00200774	0.00827997
LINC00652	KO_BC-Control_B	44.607	5.4792	3.90992	0.0020246	0.00834203
P3H3	KO_BC-Control_B	-27.4979	-4.78125	-3.90444	0.0020449	0.00840318
PPM1J	KO_BC-Control_B	3.38694	1.75998	3.90326	0.00204931	0.00841877
AC016355.1	KO_BC-Control_B	-2.3532	-1.23462	-3.90232	0.00205282	0.00843072
AL133467.2	KO_BC-Control_B	-2.54135	-1.34559	-3.89683	0.00207345	0.00849777
PCOTH	KO_BC-Control_B	-2.31213	-1.20923	-3.89543	0.00207877	0.00851199
AL121904.1	KO_BC-Control_B	-12.5418	-3.64868	-3.88464	0.00212008	0.00865042
MFF-DT	KO_BC-Control_B	6.67219	2.73816	3.88312	0.00212596	0.00866932
MN1	KO_BC-Control_B	-2.19577	-1.13473	-3.88278	0.00212725	0.00867182
PRKAR1B	KO_BC-Control_B	-2.24384	-1.16597	-3.86639	0.00219184	0.0088911
FEZ2	KO_BC-Control_B	2.07538	1.05338	3.85736	0.00222829	0.00900166
PSTPIP2	KO_BC-Control_B	-11.171	-3.48168	-3.85048	0.00225649	0.00908639
GNG2	KO_BC-Control_B	3.4556	1.78894	3.84627	0.0022739	0.00913788
NKX6-1	KO_BC-Control_B	6.13864	2.61792	3.84242	0.00228997	0.00919444
TNS4	KO_BC-Control_B	-6.62229	-2.72733	-3.8377	0.00230983	0.00925804
TMEM191C	KO_BC-Control_B	2.86581	1.51894	3.82095	0.00238166	0.00948279
SNCA	KO_BC-Control_B	6.67431	2.73862	3.81976	0.00238684	0.00950066
KCNH3	KO_BC-Control_B	4.82431	2.27032	3.81249	0.00241885	0.0096087
AOC2	KO_BC-Control_B	2.14896	1.10364	3.80271	0.00246256	0.00975432
SPINT2	KO_BC-Control_B	-16.1114	-4.01001	-3.80134	0.00246873	0.00977036
C1RL	KO_BC-Control_B	-2.37347	-1.247	-3.77862	0.00257369	0.0101249
ZNF69	KO_BC-Control_B	2.27537	1.1861	3.77741	0.00257942	0.0101388
AC011446.2	KO_BC-Control_B	8.28024	3.04967	3.77368	0.00259712	0.0101997
C1orf56	KO_BC-Control_B	-3.07948	-1.62269	-3.77307	0.00260003	0.0102053
VSIR	KO_BC-Control_B	-5.56283	-2.47582	-3.76411	0.00264312	0.0103451
RIMS1	KO_BC-Control_B	4.15381	2.05443	3.75623	0.00268162	0.0104603
LINC01358	KO_BC-Control_B	2.04215	1.03009	3.75415	0.00269185	0.0104913
GALNT5	KO_BC-Control_B	-2.47629	-1.30818	-3.75285	0.00269829	0.0105067
APOBEC3G	KO_BC-Control_B	2.5034	1.32389	3.75274	0.00269881	0.0105067
RIPK4	KO_BC-Control_B	2.50825	1.32668	3.75179	0.00270356	0.0105191
LINC02777	KO_BC-Control_B	8.15489	3.02767	3.75158	0.00270457	0.0105191
ANXA10	KO_BC-Control_B	-6.10544	-2.61009	-3.74473	0.00273883	0.0106288
CCDC183-AS1	KO_BC-Control_B	-2.18246	-1.12596	-3.74135	0.00275586	0.0106657
SIRPG-AS1	KO_BC-Control_B	9.15946	3.19526	3.74106	0.00275735	0.0106684
PRAG1	KO_BC-Control_B	-2.4364	-1.28475	-3.73799	0.00277292	0.0107167
IKBKGP1	KO_BC-Control_B	-2.15797	-1.10967	-3.73761	0.00277487	0.0107212
LINC01186	KO_BC-Control_B	-2.89423	-1.53318	-3.72496	0.0028401	0.0109366
A1BG	KO_BC-Control_B	2.14074	1.09811	3.72427	0.00284371	0.0109435
ZNF415	KO_BC-Control_B	6.82992	2.77187	3.72009	0.00286569	0.0110137
ARL14	KO_BC-Control_B	-2.35521	-1.23586	-3.71761	0.00287875	0.0110516
PLAT	KO_BC-Control_B	-2.02639	-1.01891	-3.7081	0.00292957	0.0112187
KLF15	KO_BC-Control_B	-2.15244	-1.10598	-3.70477	0.00294755	0.0112782
GPM6B	KO_BC-Control_B	3.05566	1.61149	3.70198	0.00296272	0.0113174
MAGEC1	KO_BC-Control_B	-7.32633	-2.87309	-3.70006	0.00297321	0.0113449
AC079328.2	KO_BC-Control_B	-2.8161	-1.4937	-3.69991	0.00297404	0.011345
ARHGEF5	KO_BC-Control_B	-4.27793	-2.09691	-3.6971	0.00298944	0.0113943
IFI35	KO_BC-Control_B	2.14176	1.0988	3.67975	0.00308646	0.0117033
C6orf132	KO_BC-Control_B	-2.08897	-1.06279	-3.67973	0.00308659	0.0117033
GPR4	KO_BC-Control_B	-4.48849	-2.16623	-3.67137	0.00313447	0.0118621
AC010776.2	KO_BC-Control_B	2.14805	1.10303	3.66945	0.00314557	0.0118911
HSPG2	KO_BC-Control_B	-5.67726	-2.50519	-3.66735	0.00315782	0.0119244
RPS3AP26	KO_BC-Control_B	2.1626	1.11277	3.66565	0.00316768	0.0119518
MARCHF11	KO_BC-Control_B	7.17331	2.84264	3.64963	0.00326266	0.0122533
ONECUT2	KO_BC-Control_B	4.00207	2.00075	3.64892	0.00326694	0.0122628
PTGES	KO_BC-Control_B	-5.71268	-2.51417	-3.64734	0.00327644	0.0122818
PDPN	KO_BC-Control_B	-6.25702	-2.64548	-3.64474	0.00329216	0.0123273
ERG	KO_BC-Control_B	44.0089	5.45972	3.64458	0.00329313	0.0123276
FAM83H	KO_BC-Control_B	-6.47475	-2.69482	-3.64303	0.00330256	0.0123499
TMEM238	KO_BC-Control_B	-2.007	-1.00504	-3.64235	0.00330674	0.0123554
RUNX2	KO_BC-Control_B	3.19078	1.67391	3.64167	0.00331089	0.0123673
EPHA6	KO_BC-Control_B	-3.96611	-1.98772	-3.63775	0.0033349	0.0124335
ZNF347	KO_BC-Control_B	2.18409	1.12703	3.63707	0.00333908	0.0124406
ZFPM2	KO_BC-Control_B	2.25973	1.17615	3.62491	0.00341484	0.0126939
OTUD1	KO_BC-Control_B	-2.33676	-1.22451	-3.62039	0.00344349	0.0127771
STX18-AS1	KO_BC-Control_B	2.07014	1.04973	3.61136	0.0035014	0.0129428
IRX5	KO_BC-Control_B	2.03334	1.02385	3.61016	0.00350916	0.0129639
CCL28	KO_BC-Control_B	-7.19312	-2.84662	-3.60993	0.00351065	0.0129639
RINL	KO_BC-Control_B	2.03725	1.02662	3.60653	0.00353275	0.0130341
CCL20	KO_BC-Control_B	11.6726	3.54505	3.60407	0.00354887	0.0130781
MIR1915HG	KO_BC-Control_B	-2.20635	-1.14166	-3.59882	0.00358341	0.0131789
LINC02008	KO_BC-Control_B	-12.679	-3.66437	-3.59141	0.00363283	0.0133252
ARPIN	KO_BC-Control_B	-2.745	-1.4568	-3.5863	0.00366729	0.0134373
ENHO	KO_BC-Control_B	2.01434	1.01031	3.58294	0.00369014	0.0134976
ADGRF1	KO_BC-Control_B	6.45148	2.68963	3.58277	0.00369134	0.0134976
ADIRF	KO_BC-Control_B	-5.12856	-2.35855	-3.57752	0.00372733	0.0136069
RHBDD1	KO_BC-Control_B	2.03048	1.02182	3.57537	0.00374218	0.0136287
BMPER	KO_BC-Control_B	-4.13879	-2.04921	-3.573	0.00375861	0.0136813
MCOLN2	KO_BC-Control_B	5.3974	2.43226	3.56038	0.00384742	0.0139422
SLC46A1	KO_BC-Control_B	-7.24294	-2.85658	-3.5545	0.00388947	0.0140688
ZSCAN31	KO_BC-Control_B	2.03961	1.02829	3.55267	0.00390267	0.0141018
OAS1	KO_BC-Control_B	-4.08703	-2.03105	-3.54932	0.00392698	0.0141785
EPS8L2	KO_BC-Control_B	-2.7838	-1.47705	-3.54687	0.00394481	0.0142243
LINC01537	KO_BC-Control_B	-3.00502	-1.58738	-3.54219	0.00397911	0.0143182
SAMD11	KO_BC-Control_B	-3.41236	-1.77077	-3.5338	0.00404143	0.0144934
SLC2A12	KO_BC-Control_B	3.64149	1.86453	3.5327	0.00404968	0.0145155
HAGLR	KO_BC-Control_B	2.36668	1.24286	3.53173	0.00405692	0.0145377
NUTM2D	KO_BC-Control_B	2.63477	1.39768	3.52679	0.00409422	0.0146296
AC002350.2	KO_BC-Control_B	-2.59597	-1.37627	-3.52418	0.00411407	0.014674
SLC28A3	KO_BC-Control_B	7.93104	2.98751	3.52105	0.00413802	0.0147464
ELAPOR2	KO_BC-Control_B	5.60411	2.48649	3.51845	0.00415802	0.0147964
GAGE13	KO_BC-Control_B	8.6744	3.11676	3.51432	0.00418996	0.0148909
GALM	KO_BC-Control_B	-11.7229	-3.55126	-3.51272	0.0042024	0.0149249
NUP210	KO_BC-Control_B	-2.53039	-1.33936	-3.51019	0.00422215	0.0149822
H2AC20	KO_BC-Control_B	2.97106	1.57098	3.50761	0.00424239	0.0150464
TMTC1	KO_BC-Control_B	-2.26662	-1.18054	-3.49898	0.00431077	0.0152536
ZDHHC1	KO_BC-Control_B	-2.42475	-1.27784	-3.49745	0.00432304	0.0152932
ANKRD6	KO_BC-Control_B	7.51341	2.90947	3.49673	0.00432883	0.0153058
ADAM8	KO_BC-Control_B	3.86771	1.95148	3.49623	0.0043328	0.015312
ZNF585B	KO_BC-Control_B	-2.19539	-1.13448	-3.49567	0.0043373	0.015324
STAT5A	KO_BC-Control_B	-12.3977	-3.632	-3.48882	0.00439278	0.0154608
LRFN5	KO_BC-Control_B	6.74472	2.75376	3.48543	0.00442049	0.0155386
CHN2	KO_BC-Control_B	2.31576	1.21149	3.47983	0.00446662	0.0156927
Z94160.1	KO_BC-Control_B	3.76354	1.91209	3.47667	0.00449291	0.0157584
TREX2	KO_BC-Control_B	-2.2043	-1.14032	-3.47559	0.00450196	0.0157808
FBXO6	KO_BC-Control_B	-3.25737	-1.70371	-3.47088	0.00454143	0.0159021
TGM4	KO_BC-Control_B	-2.7283	-1.448	-3.46797	0.00456607	0.0159772
BAIAP2-DT	KO_BC-Control_B	2.15442	1.1073	3.46366	0.00460274	0.0160568
BMP5	KO_BC-Control_B	-13.3182	-3.73532	-3.4634	0.00460497	0.0160605
ADM2	KO_BC-Control_B	-2.93999	-1.55581	-3.45784	0.00465274	0.0161985
TBX20	KO_BC-Control_B	-2.4735	-1.30655	-3.44969	0.00472363	0.0163952
CALCRL	KO_BC-Control_B	-8.06923	-3.01243	-3.44958	0.00472465	0.0163952
AF127577.4	KO_BC-Control_B	2.35689	1.23688	3.44275	0.00478497	0.0165588
ZDHHC23	KO_BC-Control_B	2.31077	1.20837	3.44056	0.00480446	0.0166138
LAT2	KO_BC-Control_B	3.18824	1.67276	3.43744	0.00483235	0.0166936
GBP5	KO_BC-Control_B	15.5865	3.96222	3.42755	0.00492198	0.016944
ZBED3-AS1	KO_BC-Control_B	2.12452	1.08714	3.42568	0.00493912	0.0169945
GNA15	KO_BC-Control_B	-6.00557	-2.5863	-3.41701	0.00501939	0.017215
SDR42E1	KO_BC-Control_B	-2.62346	-1.39147	-3.38695	0.00530786	0.0180079
ENOSF1	KO_BC-Control_B	2.03142	1.02249	3.38674	0.00531	0.0180108
APCDD1L-DT	KO_BC-Control_B	7.43544	2.89442	3.38552	0.00532203	0.0180472
IRX2	KO_BC-Control_B	-6.78547	-2.76245	-3.37651	0.00541197	0.0183072
ZNF460	KO_BC-Control_B	2.07191	1.05096	3.37513	0.00542594	0.0183456
OAS2	KO_BC-Control_B	-3.10894	-1.63642	-3.37198	0.00545783	0.0184443
BX255923.1	KO_BC-Control_B	-2.27631	-1.1867	-3.35741	0.0056078	0.0188544
IGFBP1	KO_BC-Control_B	-13.5516	-3.76039	-3.35667	0.00561556	0.0188759
AACSP1	KO_BC-Control_B	2.30971	1.20771	3.34911	0.00569516	0.0190878
IFI30	KO_BC-Control_B	-11.3711	-3.50731	-3.34474	0.00574167	0.0192076
TMEM216	KO_BC-Control_B	-4.12811	-2.04548	-3.34471	0.005742	0.0192076
AL590705.1	KO_BC-Control_B	-2.69244	-1.42891	-3.34258	0.00576485	0.0192747
GRAMD1C	KO_BC-Control_B	2.74094	1.45467	3.34094	0.0057825	0.0193244
NLGN1	KO_BC-Control_B	3.63555	1.86217	3.33661	0.00582931	0.019462
RAB6B	KO_BC-Control_B	3.44476	1.7844	3.32637	0.00594154	0.0197604
LRRC46	KO_BC-Control_B	2.17516	1.12112	3.32203	0.00598981	0.019897
HMGN5	KO_BC-Control_B	-3.93233	-1.97538	-3.31989	0.00601374	0.0199669
FOLR3	KO_BC-Control_B	-4.86021	-2.28102	-3.31924	0.00602094	0.019986
BMS1P12	KO_BC-Control_B	2.78422	1.47727	3.31866	0.00602754	0.0200031
ABCC2	KO_BC-Control_B	2.92973	1.55077	3.31553	0.00606272	0.0200957
MAP3K14-AS1	KO_BC-Control_B	3.18487	1.67124	3.31343	0.00608656	0.0201554
GLB1L2	KO_BC-Control_B	-4.72554	-2.24048	-3.31214	0.00610119	0.0201942
AGAP2	KO_BC-Control_B	-3.04264	-1.60532	-3.29658	0.00628065	0.0206892
TLL1	KO_BC-Control_B	-3.88145	-1.9566	-3.294	0.006311	0.0207743
SBK1	KO_BC-Control_B	4.89093	2.29011	3.29141	0.00634146	0.0208449
FMN1	KO_BC-Control_B	2.57834	1.36644	3.28978	0.00636082	0.0208936
ARHGAP22	KO_BC-Control_B	2.17541	1.12129	3.28858	0.00637501	0.0209253
AL136372.2	KO_BC-Control_B	6.55246	2.71204	3.28704	0.00639342	0.0209758
AC244669.1	KO_BC-Control_B	2.62289	1.39116	3.28175	0.00645681	0.0211236
PABPC3	KO_BC-Control_B	2.0386	1.02758	3.27412	0.00654928	0.0213856
H2BC12	KO_BC-Control_B	-2.09073	-1.06401	-3.25314	0.00681064	0.0221207
CCDC15-DT	KO_BC-Control_B	2.5763	1.3653	3.25231	0.00682124	0.0221482
PDE5A	KO_BC-Control_B	2.58603	1.37074	3.25198	0.00682536	0.0221501
EXD2	KO_BC-Control_B	2.97943	1.57504	3.25082	0.00684018	0.0221733
LINC00511	KO_BC-Control_B	2.57675	1.36555	3.24508	0.00691386	0.0223702
AC009139.1	KO_BC-Control_B	4.79988	2.263	3.23235	0.00708004	0.0227959
AL137003.1	KO_BC-Control_B	2.05425	1.03861	3.23128	0.00709413	0.0228253
SYT16	KO_BC-Control_B	2.00483	1.00348	3.23086	0.00709968	0.0228325
GAGE12E	KO_BC-Control_B	2.54628	1.34839	3.22409	0.00719002	0.0230554
ARHGEF35-AS1	KO_BC-Control_B	-3.56849	-1.83531	-3.22149	0.007225	0.023128
IL1RAPL1	KO_BC-Control_B	10.498	3.39204	3.21901	0.00725844	0.0232029
WDR89	KO_BC-Control_B	2.19405	1.1336	3.2174	0.0072803	0.0232486
PPIAP46	KO_BC-Control_B	-10.7291	-3.42345	-3.21347	0.00733392	0.0233901
CCDC3	KO_BC-Control_B	19.848	4.31092	3.20988	0.00738323	0.0235148
APOL3	KO_BC-Control_B	-3.19302	-1.67492	-3.20635	0.00743213	0.0236433
B3GAT2	KO_BC-Control_B	7.44756	2.89677	3.19119	0.0076454	0.0242215
TMEM191A	KO_BC-Control_B	2.05319	1.03787	3.18925	0.00767315	0.0242848
BIVM-ERCC5	KO_BC-Control_B	9.25978	3.21098	3.18164	0.007783	0.0245674
AC099329.1	KO_BC-Control_B	-5.41477	-2.4369	-3.1727	0.00791407	0.0249186
FAM155B	KO_BC-Control_B	6.06231	2.59987	3.16943	0.00796246	0.0250459
GPR65	KO_BC-Control_B	-2.06486	-1.04605	-3.16361	0.00804949	0.0252645
DLX1	KO_BC-Control_B	3.38815	1.7605	3.16011	0.00810223	0.0253897
FAM95B1	KO_BC-Control_B	2.41372	1.27126	3.15351	0.00820273	0.0256479
GSAP	KO_BC-Control_B	2.12844	1.08979	3.15158	0.00823245	0.0257162
ARSG	KO_BC-Control_B	2.31667	1.21205	3.14726	0.00829912	0.025866
CXCL8	KO_BC-Control_B	2.44567	1.29023	3.14355	0.00835685	0.0260166
UBAC2-AS1	KO_BC-Control_B	2.37299	1.24671	3.14075	0.00840066	0.0261288
PFN1P2	KO_BC-Control_B	2.03121	1.02234	3.13961	0.00841855	0.0261675
BCAM	KO_BC-Control_B	-2.4214	-1.27584	-3.13451	0.00849913	0.0263765
CA12	KO_BC-Control_B	-5.11493	-2.35471	-3.13438	0.00850129	0.0263773
MSTO2P	KO_BC-Control_B	2.73761	1.45292	3.12948	0.00857946	0.0265484
SIRPB1	KO_BC-Control_B	3.40547	1.76785	3.12505	0.0086508	0.0267186
CD83	KO_BC-Control_B	3.57084	1.83627	3.12474	0.00865565	0.0267243
AC073365.1	KO_BC-Control_B	-8.47251	-3.08279	-3.12402	0.00866731	0.0267424
ZBTB37	KO_BC-Control_B	2.03071	1.02198	3.1224	0.00869371	0.0268
RASA4DP	KO_BC-Control_B	-2.14626	-1.10182	-3.12161	0.00870651	0.0268327
AC098582.1	KO_BC-Control_B	2.67029	1.417	3.11848	0.00875751	0.0269201
AC079329.1	KO_BC-Control_B	2.03789	1.02707	3.11632	0.00879301	0.0270098
WNK2	KO_BC-Control_B	-6.69068	-2.74215	-3.11237	0.00885809	0.0271614
KLF8	KO_BC-Control_B	-5.50161	-2.45985	-3.10978	0.00890115	0.0272814
KIF21A	KO_BC-Control_B	-17.0756	-4.09386	-3.10783	0.00893349	0.0273623
SERPINE1	KO_BC-Control_B	4.1804	2.06364	3.10691	0.00894892	0.0274035
CIB2	KO_BC-Control_B	-2.37749	-1.24944	-3.10674	0.00895179	0.0274062
ZNF682	KO_BC-Control_B	2.78294	1.47661	3.10391	0.0089992	0.0275209
NDUFV2P1	KO_BC-Control_B	13.0475	3.7057	3.1015	0.00903992	0.027621
MMP19	KO_BC-Control_B	3.59656	1.84662	3.0979	0.00910085	0.0277581
AK4	KO_BC-Control_B	2.33922	1.22603	3.09591	0.00913474	0.0278124
SLC25A45	KO_BC-Control_B	2.12414	1.08688	3.09546	0.0091424	0.0278208
GAREM2	KO_BC-Control_B	2.10572	1.07432	3.09502	0.00915008	0.0278236
IAH1	KO_BC-Control_B	-6.00671	-2.58657	-3.09267	0.00919019	0.027932
CADM1	KO_BC-Control_B	-6.06297	-2.60002	-3.07921	0.00942441	0.0285373
TTC9	KO_BC-Control_B	-2.12702	-1.08883	-3.06925	0.00960143	0.0290035
WIPF1	KO_BC-Control_B	5.70779	2.51293	3.06869	0.00961153	0.0290213
CDON	KO_BC-Control_B	5.48817	2.45633	3.06824	0.00961955	0.0290329
ZNF518A	KO_BC-Control_B	-6.38487	-2.67466	-3.06806	0.00962286	0.0290365
NPR3	KO_BC-Control_B	4.97236	2.31393	3.06548	0.00966936	0.0291641
JUP	KO_BC-Control_B	-3.22426	-1.68897	-3.06456	0.00968602	0.029208
PBX1	KO_BC-Control_B	-2.58063	-1.36772	-3.0529	0.00989936	0.0297282
FAM133DP	KO_BC-Control_B	2.38693	1.25516	3.04625	0.0100231	0.0300215
AC022211.2	KO_BC-Control_B	2.07831	1.05541	3.03961	0.0101483	0.0302983
VASN	KO_BC-Control_B	-2.69868	-1.43225	-3.03714	0.0101952	0.0303923
AL138828.1	KO_BC-Control_B	7.22733	2.85346	3.02902	0.0103511	0.0307443
FSTL5	KO_BC-Control_B	-14.9314	-3.90027	-3.02463	0.0104365	0.0309447
MAP2	KO_BC-Control_B	4.87977	2.28681	3.01949	0.0105372	0.0311632
PSMD5	KO_BC-Control_B	-16.6174	-4.05462	-3.01479	0.0106302	0.0313798
SELENBP1	KO_BC-Control_B	-6.19531	-2.63118	-3.01234	0.0106788	0.0314965
ARPC4-TTLL3	KO_BC-Control_B	5.60456	2.4866	3.01098	0.0107061	0.0315615
DNAH11	KO_BC-Control_B	-2.08014	-1.05668	-2.99283	0.0110755	0.0324344
ZNF629	KO_BC-Control_B	-2.12988	-1.09077	-2.99044	0.011125	0.03254
AC093525.6	KO_BC-Control_B	2.16766	1.11614	2.97475	0.0114559	0.0333315
B3GALNT1	KO_BC-Control_B	-7.51718	-2.91019	-2.96767	0.0116086	0.0337333
SYT1	KO_BC-Control_B	2.08735	1.06167	2.96706	0.0116218	0.0337551
LINC01534	KO_BC-Control_B	-3.51177	-1.8122	-2.96658	0.0116323	0.0337736
REEP2	KO_BC-Control_B	-3.02561	-1.59722	-2.95668	0.0118495	0.0342534
SPOCK1	KO_BC-Control_B	-2.45016	-1.29288	-2.95299	0.0119313	0.0344603
SORBS2	KO_BC-Control_B	19.5035	4.28566	2.95136	0.0119678	0.0345519
BST1	KO_BC-Control_B	-4.47061	-2.16047	-2.94826	0.0120373	0.0347164
PRDM1	KO_BC-Control_B	4.0668	2.02389	2.94604	0.0120873	0.0348317
H2BC9	KO_BC-Control_B	2.22595	1.15442	2.94518	0.0121066	0.0348655
CCDC39	KO_BC-Control_B	2.44801	1.29161	2.94267	0.0121637	0.0349861
AC087499.4	KO_BC-Control_B	6.91166	2.78903	2.93588	0.0123189	0.035359
GPC6	KO_BC-Control_B	-3.3343	-1.73738	-2.93526	0.0123332	0.0353873
TMEM200A	KO_BC-Control_B	-8.5437	-3.09486	-2.93161	0.0124175	0.0355904
AC005520.1	KO_BC-Control_B	2.04157	1.02968	2.92714	0.0125217	0.0358592
B3GALT1	KO_BC-Control_B	7.61663	2.92915	2.92422	0.0125902	0.0359959
BBOF1	KO_BC-Control_B	3.78733	1.92118	2.92319	0.0126143	0.0360411
NPW	KO_BC-Control_B	-2.16037	-1.11128	-2.9191	0.0127111	0.0362686
EYS	KO_BC-Control_B	5.04783	2.33566	2.91402	0.0128323	0.0364993
CCDC85A	KO_BC-Control_B	-2.58786	-1.37176	-2.9076	0.0129872	0.0368465
MICU3	KO_BC-Control_B	-7.50583	-2.90801	-2.89855	0.0132084	0.0373431
CKB	KO_BC-Control_B	-2.3985	-1.26213	-2.8931	0.0133435	0.0376208
SNAI3-AS1	KO_BC-Control_B	2.516	1.33113	2.89039	0.0134113	0.0377887
GDPD1	KO_BC-Control_B	2.80883	1.48997	2.8841	0.0135698	0.0381653
EML6	KO_BC-Control_B	2.40261	1.2646	2.88251	0.01361	0.0382628
NPTXR	KO_BC-Control_B	-3.67273	-1.87685	-2.88165	0.013632	0.0383013
MGAT5B	KO_BC-Control_B	2.14875	1.1035	2.87124	0.0138994	0.0388986
PGM5	KO_BC-Control_B	-4.59128	-2.1989	-2.86589	0.0140388	0.0391581
MAPK4	KO_BC-Control_B	-4.80485	-2.26449	-2.86568	0.0140443	0.0391654
AC092807.4	KO_BC-Control_B	2.7183	1.44271	2.86556	0.0140474	0.0391663
RHOD	KO_BC-Control_B	-4.23176	-2.08126	-2.86404	0.0140874	0.0392539
AC017083.3	KO_BC-Control_B	4.12139	2.04313	2.86269	0.014123	0.0393007
RNF157	KO_BC-Control_B	4.56623	2.191	2.85686	0.0142773	0.0396157
SPRR2D	KO_BC-Control_B	-2.80267	-1.4868	-2.85423	0.0143476	0.0397707
SYTL1	KO_BC-Control_B	2.43209	1.2822	2.85274	0.0143877	0.0398501
ADAMTS5	KO_BC-Control_B	-2.17301	-1.1197	-2.8424	0.0146678	0.0404556
AC093791.1	KO_BC-Control_B	-6.01214	-2.58788	-2.84022	0.0147278	0.0405806
EEF1A2	KO_BC-Control_B	-3.16035	-1.66008	-2.83401	0.0148994	0.0409801
SAMD10	KO_BC-Control_B	-4.59195	-2.19911	-2.83295	0.0149287	0.0410362
RPL36A-HNRNPH2	KO_BC-Control_B	5.03363	2.3316	2.83182	0.0149603	0.0410984
SLC25A4	KO_BC-Control_B	-2.19698	-1.13552	-2.82955	0.0150238	0.0412403
STON1	KO_BC-Control_B	4.00752	2.00271	2.82902	0.0150386	0.0412562
DSTNP2	KO_BC-Control_B	2.93393	1.55283	2.82145	0.0152524	0.0417682
LIMS2	KO_BC-Control_B	-2.10224	-1.07193	-2.81952	0.0153075	0.0418775
B4GALNT3	KO_BC-Control_B	4.03646	2.01309	2.81719	0.0153742	0.0420434
AC241585.2	KO_BC-Control_B	4.5806	2.19554	2.81362	0.0154767	0.0422319
ADAM21	KO_BC-Control_B	14.4894	3.85693	2.80889	0.0156139	0.0424889
HOXA5	KO_BC-Control_B	-3.03405	-1.60124	-2.80619	0.0156928	0.0426869
LMO3	KO_BC-Control_B	-6.66231	-2.73602	-2.79971	0.0158835	0.043104
PHLDA3	KO_BC-Control_B	-2.08259	-1.05838	-2.79875	0.0159118	0.0431704
SGPP2	KO_BC-Control_B	2.12355	1.08648	2.79781	0.0159397	0.0432225
PCDHB6	KO_BC-Control_B	9.50328	3.24843	2.7966	0.0159757	0.0433032
DGKG	KO_BC-Control_B	4.74707	2.24704	2.79513	0.0160197	0.0433883
PATJ	KO_BC-Control_B	-2.3608	-1.23928	-2.78154	0.0164305	0.0442669
RYR2	KO_BC-Control_B	-8.1015	-3.01819	-2.77855	0.0165224	0.0444974
LENG9	KO_BC-Control_B	-2.04726	-1.0337	-2.77341	0.0166813	0.0448031
ZNF790-AS1	KO_BC-Control_B	-3.67782	-1.87885	-2.75972	0.0171122	0.0457561
KCNJ15	KO_BC-Control_B	3.20249	1.6792	2.75589	0.0172346	0.0460136
GPR19	KO_BC-Control_B	8.11451	3.0205	2.74657	0.0175363	0.0466535
NAIPP2	KO_BC-Control_B	2.69096	1.42812	2.74091	0.0177221	0.0470082
CSF2RA	KO_BC-Control_B	8.24337	3.04323	2.73213	0.018014	0.0476279
LOXL1	KO_BC-Control_B	-4.85738	-2.28018	-2.73039	0.0180727	0.0476978
TNFRSF19	KO_BC-Control_B	27.8582	4.80003	2.71941	0.0184456	0.0485702
MX1	KO_BC-Control_B	-2.22446	-1.15345	-2.71913	0.018455	0.0485729
SIGLEC15	KO_BC-Control_B	6.14565	2.61957	2.71226	0.0186925	0.0490186
TMOD1	KO_BC-Control_B	2.25764	1.17481	2.7122	0.0186947	0.0490186
GLMP	KO_BC-Control_B	-2.10491	-1.07376	-2.70162	0.0190659	0.0497677
SLITRK6	KO_BC-Control_B	2.12906	1.09022	2.6988	0.019166	0.0499726
SLC1A1	KO_BC-Control_B	12.3398	3.62525	2.68904	0.0195172	0.0506971
FMR1NB	KO_BC-Control_B	-6.87272	-2.78088	-2.6884	0.0195402	0.0507439
FCMR	KO_BC-Control_B	-3.59328	-1.8453	-2.68824	0.0195462	0.0507439
FBXL13	KO_BC-Control_B	2.17004	1.11772	2.67164	0.0201582	0.0520881
SIRPG	KO_BC-Control_B	10.0242	3.32542	2.67088	0.0201866	0.0521258
CDH6	KO_BC-Control_B	26.9925	4.75448	2.6708	0.0201898	0.0521258
TLR3	KO_BC-Control_B	18.5891	4.21638	2.64983	0.0209912	0.0536748
AL929602.1	KO_BC-Control_B	2.48684	1.31431	2.64893	0.0210262	0.0537487
CYP2J2	KO_BC-Control_B	12.8642	3.68529	2.64363	0.0212342	0.0541603
ZNF850	KO_BC-Control_B	-2.9998	-1.58487	-2.64266	0.0212725	0.0542193
FBLN7	KO_BC-Control_B	-6.17303	-2.62598	-2.64187	0.0213035	0.0542657
DARS-AS1	KO_BC-Control_B	2.87366	1.52289	2.64149	0.0213187	0.0542657
BOC	KO_BC-Control_B	8.14348	3.02565	2.63969	0.02139	0.0544171
FAM171A2	KO_BC-Control_B	2.3799	1.2509	2.63807	0.0214545	0.0545512
EXPH5	KO_BC-Control_B	7.5812	2.92243	2.6371	0.0214929	0.0545986
AC087190.3	KO_BC-Control_B	13.6529	3.77114	2.62581	0.0219475	0.0555496
FAM171B	KO_BC-Control_B	2.85039	1.51116	2.62408	0.0220183	0.0556879
RHOJ	KO_BC-Control_B	-2.46654	-1.30249	-2.61861	0.0222426	0.0561731
AC018978.1	KO_BC-Control_B	2.68311	1.42391	2.61805	0.0222656	0.0562027
AC142086.6	KO_BC-Control_B	2.16552	1.11471	2.61015	0.0225941	0.0569048
RNLS	KO_BC-Control_B	-6.74475	-2.75377	-2.60914	0.0226364	0.0569906
FMO4	KO_BC-Control_B	8.61939	3.10759	2.60869	0.0226551	0.0570274
BMS1P2	KO_BC-Control_B	2.77882	1.47447	2.60836	0.0226691	0.0570521
NCF2	KO_BC-Control_B	2.80816	1.48963	2.60538	0.0227946	0.0573262
FRY	KO_BC-Control_B	4.93252	2.30232	2.60397	0.0228541	0.0574447
ZNF619	KO_BC-Control_B	-2.21397	-1.14664	-2.60287	0.0229006	0.0575407
RIBC2	KO_BC-Control_B	-6.83566	-2.77308	-2.59312	0.023318	0.0583984
CSRNP3	KO_BC-Control_B	7.36713	2.8811	2.58906	0.0234942	0.0587192
CLGN	KO_BC-Control_B	25.4871	4.67169	2.58817	0.0235327	0.0587766
FGD2	KO_BC-Control_B	2.30764	1.20642	2.58781	0.0235485	0.0588054
NUDT16	KO_BC-Control_B	-2.36183	-1.23991	-2.58751	0.0235613	0.0588267
RUNX1T1	KO_BC-Control_B	2.26305	1.17827	2.58395	0.0237174	0.0591523
KCNG1	KO_BC-Control_B	2.45575	1.29616	2.58029	0.0238785	0.059473
ZNF280B	KO_BC-Control_B	-7.14728	-2.8374	-2.57598	0.0240695	0.0598578
ZCWPW1	KO_BC-Control_B	2.3613	1.23958	2.56904	0.0243807	0.0605221
FAM228B	KO_BC-Control_B	3.17516	1.66683	2.5623	0.0246862	0.0611058
AC010733.1	KO_BC-Control_B	2.02368	1.01698	2.55381	0.0250769	0.0618296
TSHZ3	KO_BC-Control_B	-5.43597	-2.44254	-2.55053	0.0252293	0.0621056
MEST	KO_BC-Control_B	-3.80009	-1.92603	-2.54961	0.0252722	0.062189
TMEM71	KO_BC-Control_B	2.23201	1.15834	2.53793	0.0258233	0.0631849
CFAP57	KO_BC-Control_B	2.71711	1.44208	2.53518	0.0259547	0.0634262
BMPR1B	KO_BC-Control_B	2.05144	1.03663	2.53397	0.0260129	0.0635414
CRISPLD1	KO_BC-Control_B	-3.87282	-1.95338	-2.5318	0.0261171	0.0637352
FP565260.3	KO_BC-Control_B	9.41369	3.23476	2.52142	0.0266222	0.0647622
ARMCX2	KO_BC-Control_B	-3.79352	-1.92354	-2.51447	0.026966	0.0654605
G0S2	KO_BC-Control_B	-10.6383	-3.41119	-2.51007	0.0271855	0.0658778
SNN	KO_BC-Control_B	2.30696	1.20599	2.50897	0.0272407	0.0659538
MUC13	KO_BC-Control_B	-5.29309	-2.40411	-2.50567	0.0274068	0.0662513
KCNK15	KO_BC-Control_B	-2.09004	-1.06353	-2.49384	0.0280111	0.0673708
TEX19	KO_BC-Control_B	3.21289	1.68387	2.48897	0.0282635	0.0678598
AC008875.3	KO_BC-Control_B	3.0573	1.61226	2.48553	0.0284428	0.0682194
NACAD	KO_BC-Control_B	-4.34057	-2.11788	-2.48484	0.0284794	0.0682716
SPECC1	KO_BC-Control_B	-2.33241	-1.22182	-2.4808	0.0286918	0.0686736
SPANXN4	KO_BC-Control_B	17.6524	4.14179	2.47636	0.0289274	0.0691051
SLC44A2	KO_BC-Control_B	-2.22572	-1.15427	-2.4761	0.028941	0.0691147
ZNF556	KO_BC-Control_B	5.63142	2.4935	2.47111	0.0292079	0.0696559
AL035446.1	KO_BC-Control_B	-2.56176	-1.35713	-2.4688	0.0293326	0.0699039
CYP2U1-AS1	KO_BC-Control_B	2.80581	1.48842	2.46711	0.0294239	0.0700744
SP140	KO_BC-Control_B	4.57929	2.19512	2.46686	0.0294373	0.0700855
SNTG2	KO_BC-Control_B	16.8199	4.0721	2.46001	0.0298104	0.0708971
PDGFA	KO_BC-Control_B	-2.06709	-1.0476	-2.45959	0.0298336	0.0709279
PRRT1	KO_BC-Control_B	3.14629	1.65365	2.45877	0.0298787	0.0710108
MACROD2	KO_BC-Control_B	2.00437	1.00315	2.45136	0.0302879	0.071749
AC090517.5	KO_BC-Control_B	-4.48134	-2.16393	-2.44884	0.0304289	0.0720242
ELOVL7	KO_BC-Control_B	2.08753	1.0618	2.44268	0.0307752	0.0726421
MGST1	KO_BC-Control_B	-5.42003	-2.4383	-2.44112	0.0308632	0.0728257
NICN1	KO_BC-Control_B	-2.2238	-1.15303	-2.43392	0.031274	0.073506
CHFR	KO_BC-Control_B	-2.9804	-1.57551	-2.42697	0.0316756	0.074248
CATSPER2P1	KO_BC-Control_B	2.02372	1.01701	2.4236	0.0318716	0.0745974
AC026464.6	KO_BC-Control_B	-5.68295	-2.50664	-2.41953	0.0321107	0.0749883
FAIM	KO_BC-Control_B	-2.54295	-1.3465	-2.41417	0.0324276	0.0755564
DTNA	KO_BC-Control_B	8.7248	3.12512	2.41235	0.0325362	0.0757071
SYT9	KO_BC-Control_B	25.9318	4.69665	2.40897	0.0327382	0.0760683
ZNF177	KO_BC-Control_B	3.91176	1.96782	2.40511	0.0329706	0.0764541
PCDHB16	KO_BC-Control_B	5.42396	2.43935	2.40413	0.0330297	0.0765526
RSPO3	KO_BC-Control_B	2.62363	1.39157	2.40139	0.0331961	0.0768739
CBS	KO_BC-Control_B	-4.08232	-2.02939	-2.39518	0.0335754	0.0775447
SLC7A11-AS1	KO_BC-Control_B	2.56289	1.35777	2.39509	0.0335814	0.0775456
NXF3	KO_BC-Control_B	-2.10163	-1.07151	-2.39222	0.0337578	0.0779049
NRROS	KO_BC-Control_B	-3.25767	-1.70384	-2.38826	0.0340037	0.07839
SCG2	KO_BC-Control_B	2.24264	1.1652	2.38544	0.0341794	0.078703
ARHGEF34P	KO_BC-Control_B	-2.83153	-1.50158	-2.38408	0.0342648	0.0788734
TPT1-AS1	KO_BC-Control_B	2.09631	1.06785	2.38103	0.0344562	0.0792482
AC005261.5	KO_BC-Control_B	3.12047	1.64176	2.3805	0.0344896	0.0793116
KLHDC8B	KO_BC-Control_B	-2.11768	-1.08248	-2.37979	0.0345348	0.079363
PTPRU	KO_BC-Control_B	-2.14214	-1.09906	-2.37754	0.0346771	0.0796237
DAPK1	KO_BC-Control_B	-5.39485	-2.43158	-2.37131	0.0350742	0.0803754
MALL	KO_BC-Control_B	-2.34715	-1.23091	-2.3701	0.0351519	0.0805135
MYPN	KO_BC-Control_B	2.00428	1.00308	2.36106	0.0357374	0.0815206
RGPD8	KO_BC-Control_B	-2.28176	-1.19014	-2.35742	0.0359756	0.0818866
VIL1	KO_BC-Control_B	5.99991	2.58494	2.3558	0.0360818	0.0820187
KCNAB1	KO_BC-Control_B	2.65793	1.4103	2.35373	0.0362187	0.0822622
ADAMTS17	KO_BC-Control_B	2.17611	1.12175	2.3532	0.0362538	0.082315
STAC	KO_BC-Control_B	16.4281	4.0381	2.34678	0.036681	0.0830532
KCNF1	KO_BC-Control_B	7.67392	2.93996	2.34211	0.0369947	0.0836078
BCHE	KO_BC-Control_B	2.07263	1.05146	2.34099	0.0370704	0.0837107
SERINC2	KO_BC-Control_B	-2.17663	-1.1221	-2.33905	0.0372017	0.0838711
TBX2	KO_BC-Control_B	-4.25299	-2.08848	-2.32626	0.0380786	0.0853375
LINC01145	KO_BC-Control_B	2.5683	1.36082	2.32464	0.0381913	0.0855485
ZNF528-AS1	KO_BC-Control_B	2.08036	1.05683	2.31833	0.0386329	0.0863699
ZNF354C	KO_BC-Control_B	-4.20943	-2.07362	-2.31661	0.0387542	0.0865152
BTBD8	KO_BC-Control_B	2.00616	1.00444	2.31532	0.0388448	0.0866615
SHANK1	KO_BC-Control_B	2.97295	1.5719	2.31007	0.0392176	0.0872985
WNT5B	KO_BC-Control_B	2.1172	1.08216	2.30979	0.0392376	0.0873153
HOXB9	KO_BC-Control_B	25.7819	4.68829	2.30751	0.0394005	0.0875904
ABCC9	KO_BC-Control_B	4.54492	2.18425	2.30424	0.0396357	0.0879562
NXPH2	KO_BC-Control_B	9.08811	3.18398	2.29966	0.0399674	0.088459
ROBO1	KO_BC-Control_B	2.28143	1.18994	2.296	0.0402337	0.0888289
AL118558.3	KO_BC-Control_B	2.5117	1.32866	2.29398	0.040382	0.0890852
SGIP1	KO_BC-Control_B	-2.72975	-1.44877	-2.28765	0.0408484	0.0899276
C5orf38	KO_BC-Control_B	-3.41705	-1.77275	-2.28678	0.0409134	0.0900563
AL162573.1	KO_BC-Control_B	3.45196	1.78741	2.28653	0.040932	0.0900829
TCTEX1D2	KO_BC-Control_B	-2.07021	-1.04978	-2.28349	0.0411581	0.090451
CARD8	KO_BC-Control_B	2.01172	1.00843	2.28241	0.041239	0.0905453
FOXR2	KO_BC-Control_B	-15.2878	-3.93431	-2.27906	0.0414904	0.0909645
GALNT18	KO_BC-Control_B	-2.01058	-1.00761	-2.27895	0.0414985	0.0909678
FCGR2A	KO_BC-Control_B	11.4128	3.51259	2.26539	0.0425315	0.092791
AC011346.1	KO_BC-Control_B	3.69284	1.88473	2.2633	0.0426927	0.0929962
EPHA5	KO_BC-Control_B	-2.35264	-1.23428	-2.2628	0.0427318	0.0930254
ICAM5	KO_BC-Control_B	-4.2648	-2.09248	-2.26181	0.0428087	0.0931462
GHR	KO_BC-Control_B	9.15225	3.19413	2.25694	0.0431877	0.0937937
SPRR2A	KO_BC-Control_B	-3.82016	-1.93363	-2.25676	0.043202	0.0938101
AC026412.1	KO_BC-Control_B	-4.02812	-2.01011	-2.25382	0.0434322	0.0942063
PPFIBP2	KO_BC-Control_B	2.76801	1.46885	2.25371	0.0434413	0.0942114
BISPR	KO_BC-Control_B	-3.62504	-1.85799	-2.25231	0.0435512	0.0944053
ST3GAL5	KO_BC-Control_B	2.29359	1.19761	2.25164	0.0436039	0.0944899
GAGE12H	KO_BC-Control_B	4.45866	2.15661	2.25007	0.0437279	0.0946696
GAGE2A	KO_BC-Control_B	2.56952	1.3615	2.24596	0.0440547	0.0951538
GALC	KO_BC-Control_B	-2.57189	-1.36283	-2.2453	0.0441069	0.0952367
LINC00520	KO_BC-Control_B	-2.35943	-1.23844	-2.23941	0.0445796	0.0959683
ARHGEF10L	KO_BC-Control_B	-2.49439	-1.31869	-2.23834	0.0446662	0.0960844
AUTS2	KO_BC-Control_B	183.243	7.51761	2.23633	0.0448285	0.0963737
GALNT4	KO_BC-Control_B	-3.38675	-1.7599	-2.22972	0.0453666	0.097364
UCHL1	KO_BC-Control_B	-18.4816	-4.20802	-2.22934	0.0453982	0.0974016
ICOSLG	KO_BC-Control_B	7.3008	2.86805	2.22069	0.0461127	0.0986362
TFCP2	KO_BC-Control_B	-10.6648	-3.41478	-2.21877	0.0462727	0.0988762
TUB	KO_BC-Control_B	-8.83823	-3.14376	-2.21179	0.046859	0.099962
TCF7L1	KO_BC-Control_B	3.5739	1.8375	2.19358	0.0484222	0.102648
ME3	KO_BC-Control_B	-3.84233	-1.94198	-2.179	0.0497088	0.104808

## Sheet: DEG IFT57 only
Gene	Contrast	FC	logFC	tstat	pval	adjpval
A1BG	KO_BC-Control_B	2.14074	1.09811	3.72427	0.00284371	0.0109435
AACSP1	KO_BC-Control_B	2.30971	1.20771	3.34911	0.00569516	0.0190878
AASDH	KO_BC-Control_B	2.22091	1.15115	4.77986	0.00043303	0.00247929
ABCA1	KO_BC-Control_B	-37.1586	-5.21562	-18.1303	3.61838e-10	9.26841e-08
ABCA11P	KO_BC-Control_B	2.2597	1.17613	5.43599	0.000144382	0.00103691
ABCA7	KO_BC-Control_B	2.00257	1.00185	6.56334	2.51648e-05	0.000264498
ABCC2	KO_BC-Control_B	2.92973	1.55077	3.31553	0.00606272	0.0200957
ABCC9	KO_BC-Control_B	4.54492	2.18425	2.30424	0.0396357	0.0879562
ABCG1	KO_BC-Control_B	-2.37393	-1.24727	-6.57724	2.46554e-05	0.000259935
AC002350.2	KO_BC-Control_B	-2.59597	-1.37627	-3.52418	0.00411407	0.014674
AC002351.1	KO_BC-Control_B	-3.55867	-1.83134	-5.33109	0.000171407	0.00117779
AC004585.1	KO_BC-Control_B	-4.47521	-2.16196	-4.63161	0.000559519	0.00303026
AC004854.2	KO_BC-Control_B	-2.34137	-1.22735	-6.71529	2.01515e-05	0.000221923
AC005261.5	KO_BC-Control_B	3.12047	1.64176	2.3805	0.0344896	0.0793116
AC005288.1	KO_BC-Control_B	11.6826	3.54629	4.39807	0.000842622	0.00416823
AC005332.6	KO_BC-Control_B	2.087	1.06143	6.6166	2.32715e-05	0.000249335
AC005520.1	KO_BC-Control_B	2.04157	1.02968	2.92714	0.0125217	0.0358592
AC007406.5	KO_BC-Control_B	2.55838	1.35523	4.22053	0.00115548	0.00537951
AC008875.3	KO_BC-Control_B	3.0573	1.61226	2.48553	0.0284428	0.0682194
AC008969.1	KO_BC-Control_B	-2.55123	-1.35119	-4.4451	0.000775511	0.00392351
AC009133.1	KO_BC-Control_B	-2.21348	-1.14632	-6.21999	4.20524e-05	0.000392754
AC009139.1	KO_BC-Control_B	4.79988	2.263	3.23235	0.00708004	0.0227959
AC009318.1	KO_BC-Control_B	4.1646	2.05818	4.88318	0.000362831	0.00213834
AC010733.1	KO_BC-Control_B	2.02368	1.01698	2.55381	0.0250769	0.0618296
AC010776.2	KO_BC-Control_B	2.14805	1.10303	3.66945	0.00314557	0.0118911
AC011346.1	KO_BC-Control_B	3.69284	1.88473	2.2633	0.0426927	0.0929962
AC011446.2	KO_BC-Control_B	8.28024	3.04967	3.77368	0.00259712	0.0101997
AC011462.5	KO_BC-Control_B	-2.86538	-1.51872	-7.62132	5.69871e-06	8.22803e-05
AC015813.1	KO_BC-Control_B	2.6353	1.39797	8.09688	3.05653e-06	5.19385e-05
AC015813.2	KO_BC-Control_B	2.32774	1.21893	5.81691	7.84442e-05	0.000646627
AC016355.1	KO_BC-Control_B	-2.3532	-1.23462	-3.90232	0.00205282	0.00843072
AC017083.3	KO_BC-Control_B	4.12139	2.04313	2.86269	0.014123	0.0393007
AC018647.2	KO_BC-Control_B	-2.01856	-1.01332	-6.83954	1.6842e-05	0.000194618
AC018665.1	KO_BC-Control_B	2.05073	1.03614	3.9817	0.00177688	0.00752651
AC018978.1	KO_BC-Control_B	2.68311	1.42391	2.61805	0.0222656	0.0562027
AC022211.2	KO_BC-Control_B	2.07831	1.05541	3.03961	0.0101483	0.0302983
AC025171.2	KO_BC-Control_B	2.4569	1.29684	8.28886	2.39434e-06	4.32356e-05
AC026412.1	KO_BC-Control_B	-4.02812	-2.01011	-2.25382	0.0434322	0.0942063
AC026464.6	KO_BC-Control_B	-5.68295	-2.50664	-2.41953	0.0321107	0.0749883
AC040169.1	KO_BC-Control_B	-2.42475	-1.27784	-5.56652	0.000116876	0.000878666
AC055839.2	KO_BC-Control_B	-3.13618	-1.64901	-4.94903	0.000324395	0.00195598
AC068672.2	KO_BC-Control_B	-29.8964	-4.9019	-10.9359	1.19833e-07	4.64292e-06
AC073365.1	KO_BC-Control_B	-8.47251	-3.08279	-3.12402	0.00866731	0.0267424
AC078905.1	KO_BC-Control_B	-2.5842	-1.36972	-4.66308	0.000529762	0.00291475
AC079328.2	KO_BC-Control_B	-2.8161	-1.4937	-3.69991	0.00297404	0.011345
AC079329.1	KO_BC-Control_B	2.03789	1.02707	3.11632	0.00879301	0.0270098
AC087190.3	KO_BC-Control_B	13.6529	3.77114	2.62581	0.0219475	0.0555496
AC087499.4	KO_BC-Control_B	6.91166	2.78903	2.93588	0.0123189	0.035359
AC090409.1	KO_BC-Control_B	2.01521	1.01093	8.25219	2.50786e-06	4.46444e-05
AC090517.5	KO_BC-Control_B	-4.48134	-2.16393	-2.44884	0.0304289	0.0720242
AC091978.1	KO_BC-Control_B	3.74794	1.9061	4.27201	0.00105398	0.00498585
AC092171.2	KO_BC-Control_B	-2.16002	-1.11104	-6.24615	4.04165e-05	0.000381687
AC092368.3	KO_BC-Control_B	-2.10689	-1.07511	-5.35451	0.000164943	0.00114418
AC092807.4	KO_BC-Control_B	2.7183	1.44271	2.86556	0.0140474	0.0391663
AC093297.2	KO_BC-Control_B	2.30134	1.20247	6.2361	4.10368e-05	0.000385612
AC093525.6	KO_BC-Control_B	2.16766	1.11614	2.97475	0.0114559	0.0333315
AC093791.1	KO_BC-Control_B	-6.01214	-2.58788	-2.84022	0.0147278	0.0405806
AC098582.1	KO_BC-Control_B	2.67029	1.417	3.11848	0.00875751	0.0269201
AC099329.1	KO_BC-Control_B	-5.41477	-2.4369	-3.1727	0.00791407	0.0249186
AC102953.2	KO_BC-Control_B	-3.64346	-1.86531	-7.96565	3.62032e-06	5.90652e-05
AC105020.4	KO_BC-Control_B	-2.51562	-1.33091	-5.24377	0.000197958	0.00131642
AC106712.1	KO_BC-Control_B	5.18762	2.37507	4.01418	0.00167527	0.00718076
AC106845.1	KO_BC-Control_B	2.59107	1.37355	4.01837	0.00166262	0.00713889
AC107302.2	KO_BC-Control_B	4.1524	2.05394	5.0986	0.000252095	0.00160542
AC107959.4	KO_BC-Control_B	2.31521	1.21114	4.15472	0.00130014	0.00589859
AC108488.3	KO_BC-Control_B	4.51522	2.1748	6.03853	5.55232e-05	0.000489683
AC116913.1	KO_BC-Control_B	2.17795	1.12297	4.10366	0.00142522	0.00635102
AC125257.1	KO_BC-Control_B	2.04334	1.03093	5.01601	0.000289646	0.00178858
AC131212.3	KO_BC-Control_B	-2.8877	-1.52992	-11.6484	5.92137e-08	2.85381e-06
AC142086.6	KO_BC-Control_B	2.16552	1.11471	2.61015	0.0225941	0.0569048
AC145207.5	KO_BC-Control_B	2.01717	1.01233	4.2127	0.00117176	0.00543339
AC241585.2	KO_BC-Control_B	4.5806	2.19554	2.81362	0.0154767	0.0422319
AC244669.1	KO_BC-Control_B	2.62289	1.39116	3.28175	0.00645681	0.0211236
ACADS	KO_BC-Control_B	-8.01304	-3.00235	-4.34087	0.000932478	0.00452087
ACBD4	KO_BC-Control_B	2.69628	1.43097	5.72915	9.0119e-05	0.000713524
ACKR3	KO_BC-Control_B	-12.2212	-3.61132	-10.3602	2.17935e-07	7.31671e-06
ACP7	KO_BC-Control_B	-22.5195	-4.49311	-5.00448	0.00029534	0.00181885
ACTA2	KO_BC-Control_B	-2.46943	-1.30418	-6.34804	3.46589e-05	0.00033856
ADAM21	KO_BC-Control_B	14.4894	3.85693	2.80889	0.0156139	0.0424889
ADAM8	KO_BC-Control_B	3.86771	1.95148	3.49623	0.0043328	0.015312
ADAMTS15	KO_BC-Control_B	-5.97205	-2.57823	-11.4428	7.22984e-08	3.29425e-06
ADAMTS17	KO_BC-Control_B	2.17611	1.12175	2.3532	0.0362538	0.082315
ADAMTS3	KO_BC-Control_B	7.12245	2.83237	9.62303	4.88128e-07	1.33699e-05
ADAMTS5	KO_BC-Control_B	-2.17301	-1.1197	-2.8424	0.0146678	0.0404556
ADAMTS9	KO_BC-Control_B	-2.58059	-1.3677	-10.7791	1.40667e-07	5.24448e-06
ADAMTSL4	KO_BC-Control_B	-2.07712	-1.05459	-5.26486	0.000191171	0.00128239
ADARB2	KO_BC-Control_B	-9.55564	-3.25635	-4.11737	0.00139047	0.00622628
ADGRF1	KO_BC-Control_B	6.45148	2.68963	3.58277	0.00369135	0.0134976
ADIRF	KO_BC-Control_B	-5.12856	-2.35855	-3.57752	0.00372733	0.0136069
ADM2	KO_BC-Control_B	-2.93999	-1.55581	-3.45784	0.00465274	0.0161985
ADORA1	KO_BC-Control_B	-3.31024	-1.72694	-8.94663	1.06892e-06	2.3987e-05
AF117829.1	KO_BC-Control_B	2.70415	1.43518	6.86034	1.6347e-05	0.000189532
AF121898.1	KO_BC-Control_B	3.61976	1.85589	6.28281	3.8236e-05	0.000367278
AF127577.4	KO_BC-Control_B	2.35689	1.23688	3.44275	0.00478497	0.0165588
AFAP1-AS1	KO_BC-Control_B	2.58581	1.37061	7.77153	4.66752e-06	7.06358e-05
AFF3	KO_BC-Control_B	4.86186	2.28151	15.4943	2.2686e-09	3.23497e-07
AFP	KO_BC-Control_B	3.16268	1.66115	5.87302	7.18256e-05	0.000603946
AGAP2	KO_BC-Control_B	-3.04264	-1.60532	-3.29658	0.00628065	0.0206892
AGMAT	KO_BC-Control_B	-6.70548	-2.74534	-6.47043	2.88706e-05	0.000294281
AIFM2	KO_BC-Control_B	-2.47215	-1.30576	-13.9162	7.84517e-09	7.09244e-07
AKAP6	KO_BC-Control_B	3.22294	1.68838	4.80281	0.000416295	0.00240025
AL035446.1	KO_BC-Control_B	-2.56176	-1.35713	-2.4688	0.0293326	0.0699039
AL118558.3	KO_BC-Control_B	2.5117	1.32866	2.29398	0.040382	0.0890852
AL121904.1	KO_BC-Control_B	-12.5418	-3.64868	-3.88464	0.00212008	0.00865042
AL132800.1	KO_BC-Control_B	5.77186	2.52904	7.28378	9.01363e-06	0.00011874
AL133467.2	KO_BC-Control_B	-2.54135	-1.34559	-3.89683	0.00207345	0.00849777
AL136372.2	KO_BC-Control_B	6.55246	2.71204	3.28704	0.00639342	0.0209758
AL137003.1	KO_BC-Control_B	2.05425	1.03861	3.23128	0.00709413	0.0228253
AL138828.1	KO_BC-Control_B	7.22733	2.85346	3.02902	0.0103511	0.0307443
AL162573.1	KO_BC-Control_B	3.45196	1.78741	2.28653	0.040932	0.0900829
AL354920.1	KO_BC-Control_B	2.79783	1.48431	4.65134	0.000540664	0.00295942
AL355512.1	KO_BC-Control_B	4.12924	2.04587	4.00595	0.00170045	0.00726617
AL359834.1	KO_BC-Control_B	2.09341	1.06586	4.74794	0.000457486	0.00259023
AL450326.1	KO_BC-Control_B	3.16868	1.66388	4.53647	0.000660536	0.00344645
AL513477.1	KO_BC-Control_B	3.60103	1.84841	4.3093	0.000986266	0.00472861
AL590705.1	KO_BC-Control_B	-2.69244	-1.42891	-3.34258	0.00576485	0.0192747
AL929602.1	KO_BC-Control_B	2.48684	1.31431	2.64893	0.0210262	0.0537487
ALDH7A1	KO_BC-Control_B	-2.2355	-1.1606	-10.7521	1.44636e-07	5.36356e-06
ALPK2	KO_BC-Control_B	-3.50222	-1.80827	-8.34839	2.22156e-06	4.08626e-05
AMZ2P1	KO_BC-Control_B	2.38662	1.25497	6.58564	2.43531e-05	0.00025773
ANKLE1	KO_BC-Control_B	-4.02485	-2.00894	-8.45314	1.94914e-06	3.69569e-05
ANKRD18B	KO_BC-Control_B	-2.26867	-1.18185	-4.5089	0.000693224	0.00358187
ANKRD18EP	KO_BC-Control_B	2.0054	1.00389	4.15704	0.00129474	0.0058814
ANKRD30B	KO_BC-Control_B	-2.85686	-1.51443	-10.1972	2.59404e-07	8.28656e-06
ANKRD6	KO_BC-Control_B	7.51341	2.90947	3.49673	0.00432883	0.0153058
ANXA10	KO_BC-Control_B	-6.10544	-2.61009	-3.74473	0.00273883	0.0106288
ANXA6	KO_BC-Control_B	2.15303	1.10637	19.4579	1.57412e-10	6.22092e-08
AOC2	KO_BC-Control_B	2.14896	1.10364	3.80271	0.00246256	0.00975432
AP000769.1	KO_BC-Control_B	2.06447	1.04577	3.94113	0.00191277	0.00797876
AP001528.1	KO_BC-Control_B	-4.05814	-2.02082	-8.44718	1.96363e-06	3.71558e-05
APBB1IP	KO_BC-Control_B	-908.51	-9.82736	-28.4228	1.72839e-12	3.98452e-09
APCDD1L	KO_BC-Control_B	5.16334	2.36831	4.90832	0.000347622	0.00206454
APCDD1L-DT	KO_BC-Control_B	7.43544	2.89442	3.38552	0.00532203	0.0180472
APLF	KO_BC-Control_B	4.30471	2.10592	4.35363	0.000911609	0.00444149
APOBEC3B	KO_BC-Control_B	3.15677	1.65845	14.2929	5.76974e-09	5.66008e-07
APOBEC3G	KO_BC-Control_B	2.5034	1.32389	3.75274	0.00269881	0.0105067
ARHGAP22	KO_BC-Control_B	2.17541	1.12129	3.28858	0.00637501	0.0209253
ARHGAP44	KO_BC-Control_B	-4.35521	-2.12274	-6.8304	1.70646e-05	0.000196698
ARHGEF10L	KO_BC-Control_B	-2.49439	-1.31869	-2.23834	0.0446662	0.0960844
ARHGEF34P	KO_BC-Control_B	-2.83153	-1.50158	-2.38408	0.0342648	0.0788734
ARHGEF35	KO_BC-Control_B	-2.81345	-1.49234	-5.7667	8.49135e-05	0.000684055
ARHGEF35-AS1	KO_BC-Control_B	-3.56849	-1.83531	-3.22149	0.007225	0.023128
ARHGEF5	KO_BC-Control_B	-4.27793	-2.09691	-3.6971	0.00298944	0.0113943
ARL14	KO_BC-Control_B	-2.35521	-1.23586	-3.71761	0.00287875	0.0110516
ARLNC1	KO_BC-Control_B	-14.0306	-3.8105	-7.44993	7.18007e-06	9.88825e-05
ARMCX2	KO_BC-Control_B	-3.79352	-1.92354	-2.51447	0.026966	0.0654605
ARPC4-TTLL3	KO_BC-Control_B	5.60456	2.4866	3.01098	0.0107061	0.0315615
ARPIN	KO_BC-Control_B	-2.745	-1.4568	-3.5863	0.00366729	0.0134373
ARPIN-AP3S2	KO_BC-Control_B	-2.09682	-1.0682	-4.53864	0.000658033	0.00343728
ARSD	KO_BC-Control_B	-8.73526	-3.12685	-22.3033	3.12529e-11	1.96301e-08
ARSG	KO_BC-Control_B	2.31667	1.21205	3.14726	0.00829912	0.025866
ASIC2	KO_BC-Control_B	-8.58666	-3.1021	-6.43667	3.03569e-05	0.00030627
ASS1	KO_BC-Control_B	-11.4848	-3.52166	-12.7636	2.1075e-08	1.41509e-06
ATAD3B	KO_BC-Control_B	-2.02763	-1.0198	-4.66642	0.000526711	0.00290455
ATG10	KO_BC-Control_B	2.08216	1.05808	5.07649	0.00026162	0.00165163
ATP2A1-AS1	KO_BC-Control_B	-2.6657	-1.41452	-12.8311	1.98473e-08	1.37264e-06
ATP6V1E2	KO_BC-Control_B	2.17864	1.12343	7.02505	1.29328e-05	0.000158588
ATP8A1	KO_BC-Control_B	6.0823	2.60462	5.04928	0.000273861	0.00171095
AUTS2	KO_BC-Control_B	183.243	7.51761	2.23633	0.0448285	0.0963737
AVPI1	KO_BC-Control_B	-3.1396	-1.65058	-25.5401	6.21572e-12	8.27019e-09
B3GALNT1	KO_BC-Control_B	-7.51718	-2.91019	-2.96767	0.0116086	0.0337333
B3GALT1	KO_BC-Control_B	7.61663	2.92915	2.92422	0.0125902	0.0359959
B3GAT2	KO_BC-Control_B	7.44756	2.89677	3.19119	0.0076454	0.0242215
B3GNT3	KO_BC-Control_B	2.78975	1.48014	5.57503	0.000115285	0.000870904
B3GNTL1	KO_BC-Control_B	2.47991	1.31029	11.281	8.47787e-08	3.69924e-06
B4GALNT3	KO_BC-Control_B	4.03646	2.01309	2.81719	0.0153742	0.0420434
BACE1	KO_BC-Control_B	-3.04021	-1.60417	-23.1773	1.97844e-11	1.34358e-08
BAIAP2-DT	KO_BC-Control_B	2.15442	1.1073	3.46366	0.00460274	0.0160568
BBOF1	KO_BC-Control_B	3.78733	1.92118	2.92319	0.0126143	0.0360411
BBS5	KO_BC-Control_B	-2.44686	-1.29093	-5.54726	0.000120558	0.000898956
BCAM	KO_BC-Control_B	-2.4214	-1.27584	-3.13451	0.00849913	0.0263765
BCHE	KO_BC-Control_B	2.07263	1.05146	2.34099	0.0370704	0.0837107
BCL3	KO_BC-Control_B	-3.47111	-1.7954	-18.8099	2.34679e-10	7.37745e-08
BEX1	KO_BC-Control_B	-201.322	-7.65336	-15.8619	1.7274e-09	2.65483e-07
BEX2	KO_BC-Control_B	-4.16804	-2.05937	-4.72532	0.00047568	0.0026779
BID	KO_BC-Control_B	-2.2836	-1.19131	-3.96233	0.00184048	0.00773314
BISPR	KO_BC-Control_B	-3.62504	-1.85799	-2.25231	0.0435512	0.0944053
BIVM-ERCC5	KO_BC-Control_B	9.25978	3.21098	3.18164	0.007783	0.0245674
BMF	KO_BC-Control_B	16.2594	4.0232	7.38591	7.83456e-06	0.000106452
BMP5	KO_BC-Control_B	-13.3182	-3.73532	-3.4634	0.00460497	0.0160605
BMPER	KO_BC-Control_B	-4.13879	-2.04921	-3.573	0.00375861	0.0136813
BMPR1B	KO_BC-Control_B	2.05144	1.03663	2.53397	0.0260129	0.0635414
BMS1P12	KO_BC-Control_B	2.78422	1.47727	3.31866	0.00602754	0.0200031
BMS1P2	KO_BC-Control_B	2.77882	1.47447	2.60836	0.0226691	0.0570521
BOC	KO_BC-Control_B	8.14348	3.02565	2.63969	0.02139	0.0544171
BOK	KO_BC-Control_B	3.27497	1.71148	4.09258	0.00145397	0.00644799
BST1	KO_BC-Control_B	-4.47061	-2.16047	-2.94826	0.0120373	0.0347164
BST2	KO_BC-Control_B	-6.00403	-2.58593	-5.72418	9.08322e-05	0.000718759
BTBD8	KO_BC-Control_B	2.00616	1.00444	2.31532	0.0388448	0.0866615
BX255923.1	KO_BC-Control_B	-2.27631	-1.1867	-3.35741	0.0056078	0.0188544
BX322234.1	KO_BC-Control_B	2.80116	1.48602	5.52182	0.000125613	0.000928142
C11orf45	KO_BC-Control_B	-2.99698	-1.58351	-4.14386	0.00132576	0.00599409
C19orf33	KO_BC-Control_B	-2.1305	-1.09119	-18.1881	3.48549e-10	9.19673e-08
C1orf116	KO_BC-Control_B	-3.60324	-1.84929	-5.95352	6.33421e-05	0.000547592
C1orf56	KO_BC-Control_B	-3.07948	-1.62269	-3.77307	0.00260003	0.0102053
C1QL1	KO_BC-Control_B	2.71113	1.43889	3.94213	0.00190932	0.00796985
C1QL4	KO_BC-Control_B	2.49224	1.31744	4.50072	0.000703254	0.00362287
C1R	KO_BC-Control_B	-2.42277	-1.27666	-4.68935	0.000506196	0.00281306
C1RL	KO_BC-Control_B	-2.37347	-1.247	-3.77862	0.00257369	0.0101249
C1RL-AS1	KO_BC-Control_B	-2.53493	-1.34195	-7.80214	4.48291e-06	6.83424e-05
C1S	KO_BC-Control_B	-4.54882	-2.18549	-5.85847	7.34828e-05	0.000616382
C22orf34	KO_BC-Control_B	-17.4857	-4.12811	-4.82553	0.000400392	0.00232796
C2orf16	KO_BC-Control_B	2.07621	1.05396	4.01805	0.00166359	0.00713955
C3	KO_BC-Control_B	-2.28222	-1.19044	-8.80463	1.26733e-06	2.71358e-05
C3orf18	KO_BC-Control_B	-2.00786	-1.00566	-4.66942	0.000523979	0.00289213
C3orf33	KO_BC-Control_B	-2.37444	-1.24759	-7.00932	1.32233e-05	0.000161577
C4orf19	KO_BC-Control_B	-3.77781	-1.91755	-4.02192	0.00165197	0.00710068
C5orf38	KO_BC-Control_B	-3.41705	-1.77275	-2.28678	0.0409134	0.0900563
C5orf63	KO_BC-Control_B	-2.31687	-1.21217	-4.17229	0.00125978	0.00575472
C6orf132	KO_BC-Control_B	-2.08897	-1.06279	-3.67973	0.00308659	0.0117033
C7orf26	KO_BC-Control_B	-2.12469	-1.08726	-7.58218	6.00564e-06	8.57276e-05
C9orf64	KO_BC-Control_B	-4.49327	-2.16777	-4.58079	0.000611295	0.00323715
CAB39L	KO_BC-Control_B	3.47747	1.79804	4.52112	0.000678532	0.00352417
CACNA2D1	KO_BC-Control_B	21.6854	4.43866	16.7271	9.30016e-10	1.78666e-07
CACNG8	KO_BC-Control_B	-7.65173	-2.93579	-10.5331	1.8159e-07	6.39123e-06
CALCRL	KO_BC-Control_B	-8.06923	-3.01243	-3.44958	0.00472465	0.0163952
CALHM6	KO_BC-Control_B	-17.3789	-4.11927	-8.49045	1.86093e-06	3.60936e-05
CARD11	KO_BC-Control_B	-12.4618	-3.63944	-9.44887	5.94795e-07	1.54068e-05
CARD8	KO_BC-Control_B	2.01172	1.00843	2.28241	0.041239	0.0905453
CARD9	KO_BC-Control_B	-2.00508	-1.00366	-4.66522	0.000527808	0.00290631
CATSPER2P1	KO_BC-Control_B	2.02372	1.01701	2.4236	0.0318716	0.0745974
CBS	KO_BC-Control_B	-4.08232	-2.02939	-2.39518	0.0335754	0.0775447
CCDC102B	KO_BC-Control_B	-3.60135	-1.84854	-6.65924	2.18647e-05	0.000236831
CCDC113	KO_BC-Control_B	3.8264	1.93599	5.45831	0.000139234	0.00100673
CCDC152	KO_BC-Control_B	-4.88912	-2.28957	-18.851	2.2872e-10	7.37745e-08
CCDC15-DT	KO_BC-Control_B	2.5763	1.3653	3.25231	0.00682124	0.0221482
CCDC183-AS1	KO_BC-Control_B	-2.18246	-1.12596	-3.74135	0.00275586	0.0106657
CCDC189	KO_BC-Control_B	-2.15951	-1.11071	-9.81419	3.94202e-07	1.1455e-05
CCDC3	KO_BC-Control_B	19.848	4.31092	3.20988	0.00738323	0.0235148
CCDC39	KO_BC-Control_B	2.44801	1.29161	2.94267	0.0121637	0.0349861
CCDC85A	KO_BC-Control_B	-2.58786	-1.37176	-2.9076	0.0129872	0.0368465
CCL2	KO_BC-Control_B	-4.23559	-2.08256	-7.27961	9.06566e-06	0.000118972
CCL20	KO_BC-Control_B	11.6726	3.54505	3.60407	0.00354887	0.0130781
CCL28	KO_BC-Control_B	-7.19312	-2.84662	-3.60993	0.00351065	0.0129639
CCNA1	KO_BC-Control_B	-12.4532	-3.63845	-5.83989	7.56591e-05	0.000629159
CD14	KO_BC-Control_B	-3.25681	-1.70346	-10.587	1.71643e-07	6.18274e-06
CD177	KO_BC-Control_B	-2.20092	-1.1381	-4.24964	0.0010969	0.00515362
CD276	KO_BC-Control_B	-2.24426	-1.16624	-18.5224	2.81344e-10	7.94194e-08
CD302	KO_BC-Control_B	2.45004	1.2928	7.45725	7.10907e-06	9.84311e-05
CD83	KO_BC-Control_B	3.57084	1.83627	3.12474	0.00865566	0.0267243
CDA	KO_BC-Control_B	-2.06247	-1.04437	-5.085	0.000257909	0.00163343
CDC42EP1	KO_BC-Control_B	-2.35269	-1.23431	-4.42173	0.000808139	0.00404197
CDC42EP3	KO_BC-Control_B	2.63883	1.3999	26.1295	4.73213e-12	7.27276e-09
CDH11	KO_BC-Control_B	-10.96	-3.45417	-21.7796	4.14441e-11	2.38856e-08
CDH12	KO_BC-Control_B	25.6862	4.68292	7.68853	5.21007e-06	7.65635e-05
CDH18	KO_BC-Control_B	-3.34656	-1.74268	-5.12581	0.000240875	0.00154679
CDH4	KO_BC-Control_B	-2.09115	-1.0643	-11.5891	6.27053e-08	2.96551e-06
CDH6	KO_BC-Control_B	26.9925	4.75448	2.6708	0.0201898	0.0521258
CDO1	KO_BC-Control_B	-6.87804	-2.782	-4.31221	0.000981169	0.00471397
CDON	KO_BC-Control_B	5.48817	2.45633	3.06824	0.00961955	0.0290329
CELSR2	KO_BC-Control_B	-2.7287	-1.44821	-8.1777	2.75655e-06	4.77802e-05
CELSR3	KO_BC-Control_B	4.71091	2.23601	6.28659	3.80183e-05	0.000365441
CERS4	KO_BC-Control_B	-2.77273	-1.47131	-3.98668	0.00176091	0.00746229
CES3	KO_BC-Control_B	-5.19632	-2.37749	-13.9273	7.77343e-09	7.07382e-07
CES4A	KO_BC-Control_B	-6.76468	-2.75802	-4.06018	0.00154151	0.00674101
CFAP57	KO_BC-Control_B	2.71711	1.44208	2.53518	0.0259547	0.0634262
CGA	KO_BC-Control_B	-6.84796	-2.77567	-5.34982	0.000166216	0.0011507
CHFR	KO_BC-Control_B	-2.9804	-1.57551	-2.42697	0.0316756	0.074248
CHN2	KO_BC-Control_B	2.31576	1.21149	3.47983	0.00446662	0.0156927
CHROMR	KO_BC-Control_B	2.83371	1.50269	11.1509	9.64893e-08	3.97214e-06
CIART	KO_BC-Control_B	2.98246	1.5765	4.63792	0.000553416	0.00300533
CIB2	KO_BC-Control_B	-2.37749	-1.24944	-3.10674	0.00895179	0.0274062
CKB	KO_BC-Control_B	-2.3985	-1.26213	-2.8931	0.0133435	0.0376208
CLGN	KO_BC-Control_B	25.4871	4.67169	2.58817	0.0235327	0.0587766
CLHC1	KO_BC-Control_B	2.09165	1.06464	5.45756	0.000139402	0.00100689
CLYBL	KO_BC-Control_B	24.6954	4.62617	6.37715	3.31785e-05	0.00032757
CNKSR1	KO_BC-Control_B	-3.37247	-1.75381	-5.52627	0.000124714	0.000922487
COL1A1	KO_BC-Control_B	3.53454	1.82152	6.01465	5.76109e-05	0.00050467
COL3A1	KO_BC-Control_B	-4.17638	-2.06225	-7.70518	5.09606e-06	7.51479e-05
COL5A3	KO_BC-Control_B	-11.9811	-3.58269	-8.39857	2.0863e-06	3.8997e-05
COL6A2	KO_BC-Control_B	5.74533	2.52239	4.72189	0.000478506	0.00268943
COL7A1	KO_BC-Control_B	-2.63589	-1.39829	-6.10052	5.04693e-05	0.000454191
COQ10A	KO_BC-Control_B	-2.06492	-1.04609	-8.47138	1.90546e-06	3.65263e-05
CORO2A	KO_BC-Control_B	-2.02963	-1.02122	-16.3802	1.18773e-09	2.09663e-07
CPE	KO_BC-Control_B	-2.00819	-1.00589	-5.68956	9.59736e-05	0.000750428
CPED1	KO_BC-Control_B	-17.0978	-4.09574	-24.7542	9.02787e-12	9.6508e-09
CPNE8	KO_BC-Control_B	-71.1153	-6.15209	-12.3205	3.14634e-08	1.85192e-06
CRACD	KO_BC-Control_B	16.0269	4.00242	8.39311	2.10058e-06	3.9158e-05
CRISP3	KO_BC-Control_B	-3.26438	-1.70681	-6.72814	1.97793e-05	0.00021934
CRYL1	KO_BC-Control_B	2.28215	1.19039	6.35858	3.41151e-05	0.000334324
CSF2RA	KO_BC-Control_B	8.24337	3.04323	2.73213	0.018014	0.0476279
CSPG4	KO_BC-Control_B	-3.56493	-1.83387	-11.1767	9.40321e-08	3.90586e-06
CSRNP3	KO_BC-Control_B	7.36713	2.8811	2.58906	0.0234942	0.0587192
CTAG1B	KO_BC-Control_B	-30.8622	-4.94777	-5.5997	0.000110805	0.000843507
CTAGE4	KO_BC-Control_B	-2.98335	-1.57693	-4.59111	0.000600399	0.00319658
CTSZ	KO_BC-Control_B	-3.09125	-1.62819	-4.41801	0.000813456	0.0040576
CU638689.5	KO_BC-Control_B	-2.16126	-1.11188	-4.40901	0.000826501	0.00411229
CUBN	KO_BC-Control_B	2.29226	1.19677	8.062	3.19656e-06	5.38549e-05
CXADRP3	KO_BC-Control_B	-70.671	-6.14305	-15.1887	2.85817e-09	3.85528e-07
CXCL8	KO_BC-Control_B	2.44567	1.29023	3.14355	0.00835685	0.0260166
CXCR4	KO_BC-Control_B	-4.81579	-2.26777	-10.6782	1.56108e-07	5.69731e-06
CXXC5	KO_BC-Control_B	2.15274	1.10617	13.716	9.26434e-09	8.0594e-07
CYBA	KO_BC-Control_B	-60.0736	-5.90866	-4.37722	0.000874283	0.0042953
CYP2D7	KO_BC-Control_B	2.21226	1.14552	5.06073	0.000268638	0.00168593
CYP2J2	KO_BC-Control_B	12.8642	3.68529	2.64363	0.0212342	0.0541603
CYP2U1-AS1	KO_BC-Control_B	2.80581	1.48842	2.46711	0.0294239	0.0700744
CYSLTR1	KO_BC-Control_B	-3.66169	-1.87251	-4.2837	0.00103225	0.00490657
DAGLB	KO_BC-Control_B	-2.10973	-1.07706	-17.599	5.13036e-10	1.18211e-07
DAPK1	KO_BC-Control_B	-5.39485	-2.43158	-2.37131	0.0350742	0.0803754
DAPK2	KO_BC-Control_B	-2.47505	-1.30746	-4.94989	0.000323919	0.00195458
DARS-AS1	KO_BC-Control_B	2.87366	1.52289	2.64149	0.0213187	0.0542657
DDIT3	KO_BC-Control_B	2.39758	1.26158	8.28623	2.40227e-06	4.3266e-05
DDR2	KO_BC-Control_B	2.76579	1.46769	8.78431	1.29881e-06	2.76386e-05
DDX11-AS1	KO_BC-Control_B	2.57719	1.3658	4.57305	0.000619615	0.0032687
DDX53	KO_BC-Control_B	-46.6806	-5.54475	-14.7934	3.8784e-09	4.74597e-07
DGAT2	KO_BC-Control_B	2.93801	1.55484	19.117	1.93904e-10	6.87712e-08
DGKG	KO_BC-Control_B	4.74707	2.24704	2.79513	0.0160197	0.0433883
DIO2	KO_BC-Control_B	-15.3706	-3.9421	-5.17632	0.000221409	0.00144187
DIP2C	KO_BC-Control_B	4.45721	2.15614	5.04003	0.000278154	0.00173151
DLG3	KO_BC-Control_B	-2.72466	-1.44607	-12.8663	1.9238e-08	1.35076e-06
DLX1	KO_BC-Control_B	3.38815	1.7605	3.16011	0.00810223	0.0253897
DMKN	KO_BC-Control_B	-6.66879	-2.73743	-21.4987	4.83474e-11	2.47682e-08
DNAH11	KO_BC-Control_B	-2.08014	-1.05668	-2.99283	0.0110755	0.0324344
DNM1	KO_BC-Control_B	-4.03316	-2.01191	-27.6699	2.38419e-12	4.71116e-09
DOC2A	KO_BC-Control_B	3.21962	1.68689	4.92151	0.000339909	0.00202394
DPP4	KO_BC-Control_B	-2.3396	-1.22626	-14.4743	4.98912e-09	5.14997e-07
DPY19L2	KO_BC-Control_B	-12.7589	-3.67343	-5.04216	0.00027716	0.00172636
DRP2	KO_BC-Control_B	4.63771	2.21341	4.40184	0.000837033	0.00414828
DSTNP2	KO_BC-Control_B	2.93393	1.55283	2.82145	0.0152524	0.0417682
DTNA	KO_BC-Control_B	8.7248	3.12512	2.41235	0.0325362	0.0757071
DTX3	KO_BC-Control_B	-37.988	-5.24747	-11.3491	7.92581e-08	3.51378e-06
DTX4	KO_BC-Control_B	-3.17877	-1.66847	-6.39142	3.24778e-05	0.000322724
DUSP10	KO_BC-Control_B	2.24801	1.16865	10.8535	1.30338e-07	4.95286e-06
DUSP8	KO_BC-Control_B	-2.25906	-1.17572	-4.5902	0.00060135	0.00319994
DUSP9	KO_BC-Control_B	-8.52774	-3.09216	-5.56293	0.000117552	0.000881766
DYRK1B	KO_BC-Control_B	-2.17633	-1.12189	-7.8845	4.02386e-06	6.36819e-05
DZANK1	KO_BC-Control_B	2.16832	1.11658	4.76598	0.000443494	0.00252549
EAF2	KO_BC-Control_B	2.21851	1.14959	4.62812	0.000562926	0.00304394
EBF2	KO_BC-Control_B	60.5603	5.9203	7.61216	5.76905e-06	8.31224e-05
ECHDC3	KO_BC-Control_B	-109.502	-6.77481	-23.2138	1.94177e-11	1.34358e-08
EFEMP1	KO_BC-Control_B	-3.56924	-1.83562	-4.38127	0.00086805	0.00426987
EFNB2	KO_BC-Control_B	2.91069	1.54136	6.74961	1.91733e-05	0.000214915
EID2	KO_BC-Control_B	-2.00594	-1.00428	-6.35303	3.44e-05	0.000336745
EIF4E3	KO_BC-Control_B	-3.64716	-1.86677	-5.94591	6.40967e-05	0.000552542
ELAPOR2	KO_BC-Control_B	5.60411	2.48649	3.51845	0.00415802	0.0147964
ELMOD2	KO_BC-Control_B	2.33894	1.22585	6.88022	1.58883e-05	0.000185458
ELOVL7	KO_BC-Control_B	2.08753	1.0618	2.44268	0.0307752	0.0726421
EML6	KO_BC-Control_B	2.40261	1.2646	2.88251	0.01361	0.0382628
ENHO	KO_BC-Control_B	2.01434	1.01031	3.58294	0.00369014	0.0134976
ENKD1	KO_BC-Control_B	-2.36017	-1.23889	-4.51697	0.000683489	0.00354348
ENOSF1	KO_BC-Control_B	2.03142	1.02249	3.38674	0.00531	0.0180108
ENOX1	KO_BC-Control_B	75.8264	6.24463	8.58517	1.6556e-06	3.31887e-05
ENPP2	KO_BC-Control_B	2.43977	1.28675	4.25693	0.00108272	0.00509352
ENPP4	KO_BC-Control_B	6.44799	2.68885	9.93158	3.46279e-07	1.04124e-05
EPHA6	KO_BC-Control_B	-3.96611	-1.98772	-3.63775	0.0033349	0.0124335
EPS8L2	KO_BC-Control_B	-2.7838	-1.47705	-3.54687	0.00394481	0.0142243
ERG	KO_BC-Control_B	44.0089	5.45972	3.64458	0.00329313	0.0123276
ESRP2	KO_BC-Control_B	-6.08382	-2.60498	-5.69004	9.59007e-05	0.000750282
ETFBKMT	KO_BC-Control_B	2.5652	1.35907	4.4075	0.000828698	0.00411877
EXD2	KO_BC-Control_B	2.97943	1.57504	3.25082	0.00684018	0.0221733
EXPH5	KO_BC-Control_B	7.5812	2.92243	2.6371	0.0214929	0.0545986
EYA4	KO_BC-Control_B	3.4181	1.7732	5.00296	0.000296095	0.00182135
EYS	KO_BC-Control_B	5.04783	2.33566	2.91402	0.0128323	0.0364993
F2RL2	KO_BC-Control_B	2.64521	1.40338	9.69947	4.47968e-07	1.24674e-05
FADS3	KO_BC-Control_B	-2.10133	-1.07131	-6.27017	3.89733e-05	0.000371522
FAIM	KO_BC-Control_B	-2.54295	-1.3465	-2.41417	0.0324276	0.0755564
FAM120C	KO_BC-Control_B	-3.35916	-1.7481	-16.5976	1.01837e-09	1.9296e-07
FAM133DP	KO_BC-Control_B	2.38693	1.25516	3.04625	0.0100231	0.0300215
FAM155B	KO_BC-Control_B	6.06231	2.59987	3.16943	0.00796246	0.0250459
FAM167A	KO_BC-Control_B	-3.6967	-1.88624	-16.425	1.15056e-09	2.09402e-07
FAM171A2	KO_BC-Control_B	2.3799	1.2509	2.63807	0.0214545	0.0545512
FAM171B	KO_BC-Control_B	2.85039	1.51116	2.62408	0.0220183	0.0556879
FAM201A	KO_BC-Control_B	-3.70299	-1.88869	-14.5789	4.59122e-09	4.96138e-07
FAM219A	KO_BC-Control_B	-2.24496	-1.16669	-6.81485	1.74506e-05	0.000200312
FAM221A	KO_BC-Control_B	-2.27941	-1.18866	-5.84725	7.47889e-05	0.000625063
FAM222A	KO_BC-Control_B	-2.2595	-1.176	-8.97465	1.03385e-06	2.34814e-05
FAM228B	KO_BC-Control_B	3.17516	1.66683	2.5623	0.0246862	0.0611058
FAM50B	KO_BC-Control_B	-28.3975	-4.82769	-6.09653	5.07789e-05	0.000456087
FAM83H	KO_BC-Control_B	-6.47475	-2.69482	-3.64303	0.00330256	0.0123499
FAM89A	KO_BC-Control_B	-2.17097	-1.11834	-6.86509	1.6236e-05	0.000188561
FAM95B1	KO_BC-Control_B	2.41372	1.27126	3.15351	0.00820273	0.0256479
FBLN5	KO_BC-Control_B	-2.16616	-1.11514	-5.32754	0.00017241	0.00118351
FBLN7	KO_BC-Control_B	-6.17303	-2.62598	-2.64187	0.0213035	0.0542657
FBN1	KO_BC-Control_B	-4.95406	-2.30861	-21.6931	4.34503e-11	2.40402e-08
FBXL13	KO_BC-Control_B	2.17004	1.11772	2.67164	0.0201582	0.0520881
FBXL18	KO_BC-Control_B	-2.19912	-1.13693	-6.49838	2.76986e-05	0.000285277
FBXO27	KO_BC-Control_B	-8.70732	-3.12223	-16.1709	1.37988e-09	2.30194e-07
FBXO44	KO_BC-Control_B	-2.29325	-1.19739	-8.53081	1.77029e-06	3.48316e-05
FBXO48	KO_BC-Control_B	2.77542	1.47271	7.25222	9.41518e-06	0.000122628
FBXO6	KO_BC-Control_B	-3.25737	-1.70371	-3.47088	0.00454143	0.0159021
FCGR2A	KO_BC-Control_B	11.4128	3.51259	2.26539	0.0425315	0.092791
FCMR	KO_BC-Control_B	-3.59328	-1.8453	-2.68824	0.0195462	0.0507439
FES	KO_BC-Control_B	-10.5687	-3.40173	-7.55812	6.20307e-06	8.81818e-05
FEZ2	KO_BC-Control_B	2.07538	1.05338	3.85736	0.00222829	0.00900166
FGD2	KO_BC-Control_B	2.30764	1.20642	2.58781	0.0235485	0.0588054
FGF1	KO_BC-Control_B	4.27237	2.09503	30.8263	6.52515e-13	3.00853e-09
FGF13	KO_BC-Control_B	-4.51527	-2.17481	-4.35624	0.000907393	0.00442335
FGF5	KO_BC-Control_B	2.84778	1.50984	24.7445	9.0703e-12	9.6508e-09
FGFR4	KO_BC-Control_B	2.99196	1.58109	5.04969	0.000273671	0.00171054
FGG	KO_BC-Control_B	-11.8471	-3.56646	-7.17326	1.05057e-05	0.000134178
FKBP11	KO_BC-Control_B	-4.43509	-2.14896	-18.6543	2.58793e-10	7.72306e-08
FMN1	KO_BC-Control_B	2.57834	1.36644	3.28978	0.00636082	0.0208936
FMO4	KO_BC-Control_B	8.61939	3.10759	2.60869	0.0226551	0.0570274
FMR1NB	KO_BC-Control_B	-6.87272	-2.78088	-2.6884	0.0195402	0.0507439
FOLR3	KO_BC-Control_B	-4.86021	-2.28102	-3.31924	0.00602094	0.019986
FOSB	KO_BC-Control_B	-2.00161	-1.00116	-6.45816	2.94017e-05	0.000299033
FOXN3-AS1	KO_BC-Control_B	-2.68284	-1.42376	-3.99687	0.00172865	0.00736167
FOXR2	KO_BC-Control_B	-15.2878	-3.93431	-2.27906	0.0414904	0.0909645
FP565260.3	KO_BC-Control_B	9.41369	3.23476	2.52142	0.0266222	0.0647622
FRG1CP	KO_BC-Control_B	-2.78175	-1.47599	-7.76359	4.7167e-06	7.09918e-05
FRMPD4	KO_BC-Control_B	-9.35045	-3.22504	-12.6585	2.31508e-08	1.48251e-06
FRY	KO_BC-Control_B	4.93252	2.30232	2.60397	0.0228541	0.0574447
FSCN1	KO_BC-Control_B	-2.91854	-1.54525	-6.6004	2.38309e-05	0.000254148
FSTL5	KO_BC-Control_B	-14.9314	-3.90027	-3.02463	0.0104365	0.0309447
FURIN	KO_BC-Control_B	-2.18263	-1.12607	-7.68907	5.20634e-06	7.65635e-05
FUZ	KO_BC-Control_B	-12.5295	-3.64726	-30.0384	8.90464e-13	3.07923e-09
FZD2	KO_BC-Control_B	2.40824	1.26798	10.9554	1.17493e-07	4.56508e-06
FZD4	KO_BC-Control_B	-2.79613	-1.48343	-8.50202	1.83444e-06	3.57884e-05
G0S2	KO_BC-Control_B	-10.6383	-3.41119	-2.51007	0.0271855	0.0658778
GABRB1	KO_BC-Control_B	11.9647	3.58071	8.06498	3.18434e-06	5.37143e-05
GABRQ	KO_BC-Control_B	-3.72111	-1.89573	-4.57433	0.000618232	0.00326264
GAGE12E	KO_BC-Control_B	2.54628	1.34839	3.22409	0.00719002	0.0230554
GAGE12H	KO_BC-Control_B	4.45866	2.15661	2.25007	0.0437279	0.0946696
GAGE13	KO_BC-Control_B	8.6744	3.11676	3.51432	0.00418996	0.0148909
GAGE2A	KO_BC-Control_B	2.56952	1.3615	2.24596	0.0440547	0.0951538
GALC	KO_BC-Control_B	-2.57189	-1.36283	-2.2453	0.0441069	0.0952367
GALM	KO_BC-Control_B	-11.7229	-3.55126	-3.51272	0.0042024	0.0149249
GALNT12	KO_BC-Control_B	-25.0546	-4.647	-10.2538	2.44122e-07	7.92652e-06
GALNT18	KO_BC-Control_B	-2.01058	-1.00761	-2.27895	0.0414985	0.0909678
GALNT3	KO_BC-Control_B	-4.12599	-2.04474	-12.3279	3.1251e-08	1.85192e-06
GALNT4	KO_BC-Control_B	-3.38675	-1.7599	-2.22972	0.0453666	0.097364
GALNT5	KO_BC-Control_B	-2.47629	-1.30818	-3.75285	0.00269829	0.0105067
GAREM2	KO_BC-Control_B	2.10572	1.07432	3.09502	0.00915008	0.0278236
GAS6	KO_BC-Control_B	11.4223	3.51378	14.0772	6.87367e-09	6.51209e-07
GATA2	KO_BC-Control_B	-2.16932	-1.11724	-16.7914	8.89238e-10	1.73239e-07
GBP5	KO_BC-Control_B	15.5865	3.96222	3.42755	0.00492198	0.016944
GBX2	KO_BC-Control_B	3.70031	1.88765	8.35119	2.21378e-06	4.07953e-05
GCHFR	KO_BC-Control_B	-11.2157	-3.48745	-4.74479	0.000459976	0.00260147
GCNT2	KO_BC-Control_B	2.59022	1.37307	8.05137	3.24062e-06	5.43764e-05
GDA	KO_BC-Control_B	-3.32092	-1.73158	-4.49511	0.000710207	0.00364918
GDPD1	KO_BC-Control_B	2.80883	1.48997	2.8841	0.0135698	0.0381653
GHDC	KO_BC-Control_B	-2.14309	-1.0997	-4.6753	0.000518662	0.00287195
GHR	KO_BC-Control_B	9.15225	3.19413	2.25694	0.0431877	0.0937937
GJA3	KO_BC-Control_B	3.80509	1.92793	5.8386	7.58125e-05	0.000629813
GJB3	KO_BC-Control_B	-14.9089	-3.8981	-16.3253	1.2352e-09	2.1093e-07
GLB1L2	KO_BC-Control_B	-4.72554	-2.24048	-3.31214	0.00610119	0.0201942
GLCCI1	KO_BC-Control_B	-3.31518	-1.72909	-5.53336	0.000123294	0.000913059
GLIDR	KO_BC-Control_B	-2.3308	-1.22083	-6.13729	4.77029e-05	0.000434096
GLMP	KO_BC-Control_B	-2.10491	-1.07376	-2.70162	0.0190659	0.0497677
GMDS-DT	KO_BC-Control_B	3.64272	1.86502	5.63517	0.00010468	0.000803518
GNA15	KO_BC-Control_B	-6.00557	-2.5863	-3.41701	0.00501939	0.017215
GNB3	KO_BC-Control_B	-3.85586	-1.94705	-5.93901	6.4789e-05	0.000556276
GNG11	KO_BC-Control_B	-18.3801	-4.20007	-4.30566	0.00099267	0.00475437
GNG2	KO_BC-Control_B	3.4556	1.78894	3.84627	0.0022739	0.00913787
GORAB	KO_BC-Control_B	2.25134	1.17079	4.0453	0.00158353	0.006893
GPC6	KO_BC-Control_B	-3.3343	-1.73738	-2.93526	0.0123332	0.0353873
GPER1	KO_BC-Control_B	-4.68145	-2.22696	-7.29953	8.82015e-06	0.000116796
GPM6B	KO_BC-Control_B	3.05566	1.61149	3.70198	0.00296272	0.0113174
GPR137C	KO_BC-Control_B	2.6239	1.39171	5.51688	0.00012662	0.000934087
GPR155	KO_BC-Control_B	5.97168	2.57814	5.07594	0.000261863	0.00165196
GPR157	KO_BC-Control_B	-2.06306	-1.04479	-6.92493	1.49059e-05	0.000175921
GPR19	KO_BC-Control_B	8.11451	3.0205	2.74657	0.0175363	0.0466535
GPR39	KO_BC-Control_B	2.46074	1.29909	9.88835	3.6316e-07	1.08026e-05
GPR4	KO_BC-Control_B	-4.48849	-2.16623	-3.67137	0.00313447	0.0118621
GPR65	KO_BC-Control_B	-2.06486	-1.04605	-3.16361	0.00804949	0.0252645
GPR87	KO_BC-Control_B	-6.02761	-2.59159	-8.39719	2.08989e-06	3.90113e-05
GPRC5B	KO_BC-Control_B	-8.5025	-3.08789	-11.1154	9.99824e-08	4.06752e-06
GPRC5D-AS1	KO_BC-Control_B	5.35038	2.41964	6.04962	5.45814e-05	0.000483026
GRAMD1C	KO_BC-Control_B	2.74094	1.45467	3.34094	0.0057825	0.0193244
GRHL1	KO_BC-Control_B	3.64627	1.86642	4.61033	0.000580626	0.00311771
GRIN2D	KO_BC-Control_B	-23.2636	-4.54	-6.62816	2.28809e-05	0.000246486
GRK3	KO_BC-Control_B	-17.481	-4.12772	-10.8623	1.29173e-07	4.9221e-06
GSAP	KO_BC-Control_B	2.12844	1.08979	3.15158	0.00823245	0.0257162
GSTM4	KO_BC-Control_B	-16.1599	-4.01434	-8.92154	1.10139e-06	2.43752e-05
GTF2IP12	KO_BC-Control_B	2.31008	1.20794	4.6738	0.000520014	0.00287717
GUCY1B1	KO_BC-Control_B	8.0996	3.01785	5.67887	9.76234e-05	0.000761176
H2AC18	KO_BC-Control_B	-2.17345	-1.11999	-6.38748	3.26695e-05	0.000323345
H2AC20	KO_BC-Control_B	2.97106	1.57098	3.50761	0.00424239	0.0150464
H2BC11	KO_BC-Control_B	-3.09996	-1.63225	-5.54086	0.000121811	0.00090634
H2BC12	KO_BC-Control_B	-2.09073	-1.06401	-3.25314	0.00681064	0.0221207
H2BC21	KO_BC-Control_B	-3.19408	-1.6754	-6.51696	2.69472e-05	0.000278992
H2BC9	KO_BC-Control_B	2.22595	1.15442	2.94518	0.0121066	0.0348655
H3C10	KO_BC-Control_B	-2.57437	-1.36422	-4.88742	0.000360213	0.00212472
H3C14	KO_BC-Control_B	-3.31328	-1.72826	-7.67641	5.2948e-06	7.74183e-05
H3C15	KO_BC-Control_B	-3.31328	-1.72826	-7.67641	5.2948e-06	7.74183e-05
H3C8	KO_BC-Control_B	-3.95577	-1.98396	-5.73435	8.93778e-05	0.000710911
H4C14	KO_BC-Control_B	-2.14463	-1.10073	-4.04875	0.0015737	0.00685611
HAGLR	KO_BC-Control_B	2.36668	1.24286	3.53173	0.00405692	0.0145377
HAPLN3	KO_BC-Control_B	-2.61361	-1.38604	-5.66179	0.00010032	0.000776944
HAS2	KO_BC-Control_B	-3.95327	-1.98305	-6.37357	3.3357e-05	0.000329097
HAS3	KO_BC-Control_B	-2.23936	-1.16309	-12.4864	2.70405e-08	1.66233e-06
HCP5	KO_BC-Control_B	-2.19035	-1.13116	-4.96989	0.000313125	0.00190464
HDAC9	KO_BC-Control_B	2.5733	1.36362	8.28956	2.39222e-06	4.32356e-05
HERC5	KO_BC-Control_B	-3.49495	-1.80527	-13.255	1.37022e-08	1.05882e-06
HEY1	KO_BC-Control_B	2.22939	1.15665	4.61159	0.00057935	0.00311449
HHIPL1	KO_BC-Control_B	-5.94098	-2.5707	-4.13873	0.00133805	0.00603452
HLF	KO_BC-Control_B	9.55623	3.25644	4.43945	0.000783267	0.00395262
HMGN5	KO_BC-Control_B	-3.93233	-1.97538	-3.31989	0.00601373	0.0199669
HOOK1	KO_BC-Control_B	63.8641	5.99693	6.08921	5.13537e-05	0.000459757
HOXA5	KO_BC-Control_B	-3.03405	-1.60124	-2.80619	0.0156928	0.0426869
HOXB9	KO_BC-Control_B	25.7819	4.68829	2.30751	0.0394005	0.0875904
HOXC10	KO_BC-Control_B	-6.62329	-2.72755	-11.0246	1.09543e-07	4.34769e-06
HOXC9	KO_BC-Control_B	-20.0931	-4.32862	-10.576	1.7363e-07	6.22189e-06
HR	KO_BC-Control_B	-3.56435	-1.83364	-11.8372	4.94269e-08	2.5043e-06
HRCT1	KO_BC-Control_B	-2.91769	-1.54483	-6.17449	4.50677e-05	0.000415862
HS3ST3B1	KO_BC-Control_B	-3.18173	-1.66981	-12.3885	2.95639e-08	1.77955e-06
HSD17B2	KO_BC-Control_B	-2.63387	-1.39718	-10.5682	1.75052e-07	6.25664e-06
HSD17B7	KO_BC-Control_B	2.76986	1.46981	4.96079	0.000317989	0.0019266
HSF2BP	KO_BC-Control_B	2.8306	1.50111	5.40073	0.000152927	0.00108476
HSF4	KO_BC-Control_B	-5.45534	-2.44767	-6.20852	4.27922e-05	0.000398318
HSPA2	KO_BC-Control_B	-3.70907	-1.89106	-9.6839	4.55853e-07	1.26107e-05
HSPG2	KO_BC-Control_B	-5.67726	-2.50519	-3.66735	0.00315782	0.0119244
IAH1	KO_BC-Control_B	-6.00671	-2.58657	-3.09267	0.00919018	0.027932
ICAM2	KO_BC-Control_B	-6.24332	-2.64231	-4.82502	0.000400743	0.00232814
ICAM5	KO_BC-Control_B	-4.2648	-2.09248	-2.26181	0.0428087	0.0931462
ICOSLG	KO_BC-Control_B	7.3008	2.86805	2.22069	0.0461127	0.0986363
IDUA	KO_BC-Control_B	-11.9972	-3.58463	-11.7618	5.31083e-08	2.62355e-06
IFI27	KO_BC-Control_B	-3.89222	-1.96059	-6.81763	1.73809e-05	0.000199844
IFI30	KO_BC-Control_B	-11.3711	-3.50731	-3.34474	0.00574168	0.0192076
IFI35	KO_BC-Control_B	2.14176	1.0988	3.67975	0.00308645	0.0117033
IFIT1	KO_BC-Control_B	-2.64828	-1.40506	-8.48949	1.86313e-06	3.60936e-05
IFIT2	KO_BC-Control_B	-2.08824	-1.06229	-8.41507	2.04376e-06	3.82533e-05
IFIT3	KO_BC-Control_B	-2.05621	-1.03999	-9.27273	7.2851e-07	1.7835e-05
IFT57	KO_BC-Control_B	-2.43632	-1.2847	-7.18832	1.02879e-05	0.000131761
IGFBP1	KO_BC-Control_B	-13.5516	-3.76039	-3.35667	0.00561556	0.0188759
IGFBP3	KO_BC-Control_B	-2.47468	-1.30724	-14.3307	5.59664e-09	5.5985e-07
IGFN1	KO_BC-Control_B	-8.99949	-3.16984	-4.81306	0.000409039	0.00236828
IGSF3	KO_BC-Control_B	2.87813	1.52513	5.80829	7.95163e-05	0.000652741
IKBKGP1	KO_BC-Control_B	-2.15797	-1.10967	-3.73761	0.00277487	0.0107212
IL1RAPL1	KO_BC-Control_B	10.498	3.39204	3.21901	0.00725844	0.0232029
IL24	KO_BC-Control_B	-2.0305	-1.02183	-5.12503	0.000241189	0.00154809
INSR	KO_BC-Control_B	2.58653	1.37102	11.4947	6.87224e-08	3.16856e-06
IRX2	KO_BC-Control_B	-6.78547	-2.76245	-3.37651	0.00541197	0.0183072
IRX3	KO_BC-Control_B	7.78931	2.9615	11.2094	9.10213e-08	3.86546e-06
IRX5	KO_BC-Control_B	2.03334	1.02385	3.61016	0.00350916	0.0129639
ISM1	KO_BC-Control_B	7.96555	2.99377	13.9667	7.52505e-09	6.89314e-07
ITGA4	KO_BC-Control_B	2.19871	1.13666	10.1273	2.79733e-07	8.73424e-06
ITGA7	KO_BC-Control_B	-4.00751	-2.00271	-12.1222	3.78003e-08	2.11682e-06
ITGAX	KO_BC-Control_B	-2.36267	-1.24042	-5.74336	8.81109e-05	0.000703667
ITGB2-AS1	KO_BC-Control_B	-2.22522	-1.15394	-4.01827	0.00166292	0.00713889
ITGB8	KO_BC-Control_B	-2.56362	-1.35818	-4.99663	0.000299279	0.00183739
IVL	KO_BC-Control_B	-2.88133	-1.52674	-4.20436	0.0011894	0.0054986
JAM3	KO_BC-Control_B	2.08477	1.05989	6.55669	2.54126e-05	0.000266293
JPH1	KO_BC-Control_B	26.8511	4.74691	4.00534	0.00170232	0.00727089
JUP	KO_BC-Control_B	-3.22426	-1.68897	-3.06456	0.00968602	0.029208
KAZN	KO_BC-Control_B	-7.34428	-2.87662	-8.78539	1.29711e-06	2.76386e-05
KCNAB1	KO_BC-Control_B	2.65793	1.4103	2.35373	0.0362187	0.0822622
KCNF1	KO_BC-Control_B	7.67392	2.93996	2.34211	0.0369947	0.0836078
KCNG1	KO_BC-Control_B	2.45575	1.29616	2.58029	0.0238785	0.059473
KCNH3	KO_BC-Control_B	4.82431	2.27032	3.81249	0.00241885	0.0096087
KCNJ14	KO_BC-Control_B	-3.48405	-1.80077	-10.8016	1.37447e-07	5.13831e-06
KCNJ15	KO_BC-Control_B	3.20249	1.6792	2.75589	0.0172346	0.0460136
KCNK15	KO_BC-Control_B	-2.09004	-1.06353	-2.49384	0.0280111	0.0673708
KCNK5	KO_BC-Control_B	-15.9839	-3.99854	-16.4526	1.12816e-09	2.08063e-07
KCNK6	KO_BC-Control_B	-8.96722	-3.16466	-5.22917	0.000202802	0.00134218
KCTD16	KO_BC-Control_B	-2.83668	-1.50421	-8.87131	1.16965e-06	2.55587e-05
KCTD8	KO_BC-Control_B	35.1938	5.13725	9.25856	7.40587e-07	1.79716e-05
KIF21A	KO_BC-Control_B	-17.0756	-4.09386	-3.10783	0.0089335	0.0273623
KIF21B	KO_BC-Control_B	-12.026	-3.58809	-4.35016	0.000917236	0.00446576
KIF5A	KO_BC-Control_B	-31.7517	-4.98876	-10.4908	1.89829e-07	6.59726e-06
KIRREL3	KO_BC-Control_B	-3.47077	-1.79526	-4.94674	0.000325657	0.00196218
KLC3	KO_BC-Control_B	-4.80471	-2.26445	-6.12671	4.84819e-05	0.000440317
KLF15	KO_BC-Control_B	-2.15244	-1.10598	-3.70477	0.00294755	0.0112782
KLF8	KO_BC-Control_B	-5.50161	-2.45985	-3.10978	0.00890115	0.0272814
KLHDC8B	KO_BC-Control_B	-2.11768	-1.08248	-2.37979	0.0345348	0.079363
KLHL13	KO_BC-Control_B	-2.87872	-1.52543	-7.99205	3.49856e-06	5.75412e-05
KPRP	KO_BC-Control_B	-3.45553	-1.78891	-25.4196	6.57693e-12	8.27019e-09
KREMEN1	KO_BC-Control_B	2.1983	1.13639	11.1527	9.63211e-08	3.97214e-06
KRT15	KO_BC-Control_B	2.65426	1.40831	7.83215	4.30946e-06	6.65273e-05
KRT17	KO_BC-Control_B	-14.3623	-3.84422	-8.2101	2.64528e-06	4.64923e-05
KRT19	KO_BC-Control_B	-78.3007	-6.29095	-20.1553	1.03835e-10	4.63306e-08
KRT7	KO_BC-Control_B	-2.34014	-1.2266	-8.99872	1.0047e-06	2.29324e-05
KRT7-AS	KO_BC-Control_B	-2.0633	-1.04496	-7.99939	3.46551e-06	5.71335e-05
KRT80	KO_BC-Control_B	-2.56419	-1.35851	-9.88417	3.64835e-07	1.08292e-05
KRT8P3	KO_BC-Control_B	-2.74234	-1.45541	-7.47699	6.92125e-06	9.62158e-05
KRTAP4-7	KO_BC-Control_B	8.31088	3.055	4.90181	0.000351495	0.00208129
KRTAP4-9	KO_BC-Control_B	3.83312	1.93852	6.70214	2.05404e-05	0.000225846
LAMB3	KO_BC-Control_B	-4.95793	-2.30974	-14.0963	6.76684e-09	6.4551e-07
LANCL3	KO_BC-Control_B	-4.3894	-2.13402	-5.13775	0.000236116	0.00152224
LAT2	KO_BC-Control_B	3.18824	1.67276	3.43744	0.00483235	0.0166936
LDAH	KO_BC-Control_B	2.32818	1.2192	17.7383	4.6772e-10	1.135e-07
LENG9	KO_BC-Control_B	-2.04726	-1.0337	-2.77341	0.0166813	0.0448031
LIF	KO_BC-Control_B	-2.1945	-1.13389	-4.83205	0.000395947	0.002306
LIMS2	KO_BC-Control_B	-2.10224	-1.07193	-2.81952	0.0153075	0.0418775
LIMS4	KO_BC-Control_B	2.0016	1.00116	4.00659	0.00169848	0.00726
LINC00355	KO_BC-Control_B	2.85984	1.51593	6.96521	1.4076e-05	0.000168611
LINC00511	KO_BC-Control_B	2.57675	1.36555	3.24508	0.00691386	0.0223702
LINC00623	KO_BC-Control_B	40.5181	5.3405	4.21625	0.00116435	0.00541173
LINC00632	KO_BC-Control_B	3.6828	1.8808	8.03737	3.29958e-06	5.50496e-05
LINC00648	KO_BC-Control_B	20.5355	4.36005	6.81109	1.75451e-05	0.00020123
LINC00652	KO_BC-Control_B	44.607	5.4792	3.90992	0.00202459	0.00834203
LINC01145	KO_BC-Control_B	2.5683	1.36082	2.32464	0.0381913	0.0855485
LINC01186	KO_BC-Control_B	-2.89423	-1.53318	-3.72496	0.00284011	0.0109366
LINC01293	KO_BC-Control_B	5.51899	2.4644	9.59827	5.01953e-07	1.36138e-05
LINC01322	KO_BC-Control_B	3.84802	1.94412	5.95233	6.34599e-05	0.000548268
LINC01358	KO_BC-Control_B	2.04215	1.03009	3.75415	0.00269185	0.0104913
LINC01534	KO_BC-Control_B	-3.51177	-1.8122	-2.96658	0.0116323	0.0337736
LINC01537	KO_BC-Control_B	-3.00502	-1.58738	-3.54219	0.00397911	0.0143182
LINC01694	KO_BC-Control_B	2.39892	1.26239	5.53599	0.000122771	0.000910055
LINC01806	KO_BC-Control_B	-2.6707	-1.41722	-8.9388	1.07893e-06	2.41486e-05
LINC02008	KO_BC-Control_B	-12.679	-3.66437	-3.59141	0.00363282	0.0133252
LINC02582	KO_BC-Control_B	-6.96498	-2.80012	-4.07738	0.00149439	0.00657874
LINC02604	KO_BC-Control_B	2.53108	1.33975	4.50846	0.000693759	0.00358196
LINC02777	KO_BC-Control_B	8.15489	3.02767	3.75158	0.00270457	0.0105191
LINC02780	KO_BC-Control_B	-43.7184	-5.45017	-15.3069	2.61255e-09	3.61368e-07
LINC02882	KO_BC-Control_B	-16.6007	-4.05318	-6.9359	1.46749e-05	0.000173525
LIPG	KO_BC-Control_B	-3.05711	-1.61217	-4.67294	0.000520792	0.00288029
LNCOC1	KO_BC-Control_B	2.65442	1.40839	4.07928	0.00148926	0.00656661
LONRF1	KO_BC-Control_B	-2.67502	-1.41955	-10.5638	1.75846e-07	6.26615e-06
LONRF2	KO_BC-Control_B	2.8917	1.53192	9.52698	5.44153e-07	1.44745e-05
LOXL1	KO_BC-Control_B	-4.85738	-2.28018	-2.73039	0.0180727	0.0476978
LRATD1	KO_BC-Control_B	8.30514	3.054	9.43904	6.01516e-07	1.55517e-05
LRFN1	KO_BC-Control_B	-21.3862	-4.41861	-4.04939	0.00157188	0.00685225
LRFN5	KO_BC-Control_B	6.74472	2.75376	3.48543	0.00442049	0.0155386
LRRC38	KO_BC-Control_B	-5.73213	-2.51907	-5.74095	8.84481e-05	0.000704702
LRRC46	KO_BC-Control_B	2.17516	1.12112	3.32203	0.00598982	0.019897
LRRC4C	KO_BC-Control_B	10.6342	3.41064	6.23945	4.08291e-05	0.000384183
LSAMP	KO_BC-Control_B	3.20418	1.67995	4.26622	0.00106492	0.00502218
LUCAT1	KO_BC-Control_B	3.27561	1.71176	4.64516	0.000546501	0.00298076
LY6K	KO_BC-Control_B	2.20801	1.14275	10.3893	2.11305e-07	7.16365e-06
LY96	KO_BC-Control_B	12.8242	3.6808	7.11229	1.14397e-05	0.000143198
LYPD1	KO_BC-Control_B	-3.02763	-1.59819	-4.0035	0.001708	0.00728943
LYPD3	KO_BC-Control_B	-8.00828	-3.00149	-12.4212	2.86941e-08	1.74844e-06
MACROD2	KO_BC-Control_B	2.00437	1.00315	2.45136	0.0302879	0.071749
MAGEA11	KO_BC-Control_B	-22.2797	-4.47766	-27.3264	2.76903e-12	4.78764e-09
MAGEC1	KO_BC-Control_B	-7.32633	-2.87309	-3.70006	0.00297321	0.0113449
MAGED1	KO_BC-Control_B	-2.01282	-1.00922	-14.0081	7.27385e-09	6.79811e-07
MAGI2	KO_BC-Control_B	-2.56298	-1.35782	-6.49866	2.76869e-05	0.000285277
MAGI2-AS3	KO_BC-Control_B	-21.677	-4.43809	-5.00287	0.000296141	0.00182135
MALL	KO_BC-Control_B	-2.34715	-1.23091	-2.3701	0.0351519	0.0805135
MAP1LC3A	KO_BC-Control_B	-11.6695	-3.54467	-5.38736	0.000156306	0.00110476
MAP2	KO_BC-Control_B	4.87977	2.28681	3.01949	0.0105372	0.0311632
MAP3K14-AS1	KO_BC-Control_B	3.18487	1.67124	3.31343	0.00608656	0.0201554
MAP3K7CL	KO_BC-Control_B	2.4608	1.29913	6.73294	1.96422e-05	0.000218943
MAP3K8	KO_BC-Control_B	-2.64522	-1.40339	-6.52202	2.67463e-05	0.000277536
MAP7	KO_BC-Control_B	2.69009	1.42765	6.07755	5.22828e-05	0.000466275
MAPK4	KO_BC-Control_B	-4.80485	-2.26449	-2.86568	0.0140443	0.0391654
MARCHF1	KO_BC-Control_B	-4.09636	-2.03434	-13.5769	1.0413e-08	8.67667e-07
MARCHF11	KO_BC-Control_B	7.17331	2.84264	3.64963	0.00326265	0.0122533
MARVELD2	KO_BC-Control_B	-4.66551	-2.22204	-4.96783	0.000314219	0.00190805
MBLAC1	KO_BC-Control_B	-2.77905	-1.47459	-6.00959	5.80638e-05	0.000507994
MBTD1	KO_BC-Control_B	2.09156	1.06458	9.45689	5.89368e-07	1.53236e-05
MCC	KO_BC-Control_B	-2.02697	-1.01932	-6.68402	2.10889e-05	0.000230777
MCOLN2	KO_BC-Control_B	5.3974	2.43226	3.56038	0.00384742	0.0139422
MCTP2	KO_BC-Control_B	-59.8359	-5.90294	-10.4707	1.93894e-07	6.68815e-06
MCTS2P	KO_BC-Control_B	2.50968	1.3275	4.10634	0.00141836	0.00632657
ME3	KO_BC-Control_B	-3.84233	-1.94198	-2.179	0.0497088	0.104808
MEIS3	KO_BC-Control_B	-2.34178	-1.22761	-4.17772	0.00124755	0.00571207
MELTF	KO_BC-Control_B	-16.6993	-4.06172	-6.54393	2.58951e-05	0.000270529
MELTF-AS1	KO_BC-Control_B	-2.08023	-1.05675	-4.09319	0.00145238	0.0064451
MESP1	KO_BC-Control_B	-2.12571	-1.08795	-7.41134	7.56724e-06	0.000103305
MEST	KO_BC-Control_B	-3.80009	-1.92603	-2.54961	0.0252722	0.062189
METTL7B	KO_BC-Control_B	-3.35225	-1.74513	-6.26619	3.92083e-05	0.000373248
MFAP3L	KO_BC-Control_B	6.12188	2.61398	3.92613	0.00196572	0.00813913
MFAP5	KO_BC-Control_B	-5.74086	-2.52127	-18.5322	2.79594e-10	7.94194e-08
MFF-DT	KO_BC-Control_B	6.67219	2.73816	3.88312	0.00212596	0.00866932
MGAT4A	KO_BC-Control_B	3.41441	1.77164	11.2141	9.05989e-08	3.86546e-06
MGAT5B	KO_BC-Control_B	2.14875	1.1035	2.87124	0.0138994	0.0388986
MGST1	KO_BC-Control_B	-5.42003	-2.4383	-2.44112	0.0308632	0.0728257
MICU3	KO_BC-Control_B	-7.50583	-2.90801	-2.89855	0.0132084	0.0373431
MID1IP1	KO_BC-Control_B	-2.70986	-1.43822	-5.0092	0.000292994	0.00180602
MIF4GD	KO_BC-Control_B	2.01097	1.00789	4.58433	0.000607541	0.00322097
MINDY4	KO_BC-Control_B	-2.1831	-1.12638	-5.73181	8.97392e-05	0.000712161
MIR137HG	KO_BC-Control_B	-3.25502	-1.70267	-4.11347	0.00140025	0.00625792
MIR1915HG	KO_BC-Control_B	-2.20635	-1.14166	-3.59882	0.00358341	0.0131789
MIR503HG	KO_BC-Control_B	-2.05599	-1.03984	-5.32407	0.000173395	0.00118792
MIR99AHG	KO_BC-Control_B	-6.63184	-2.72941	-6.42034	3.11048e-05	0.000311769
MISP	KO_BC-Control_B	-3.54688	-1.82655	-6.39028	3.2533e-05	0.000322809
MLKL	KO_BC-Control_B	-2.42695	-1.27915	-6.72776	1.97901e-05	0.00021934
MLLT11	KO_BC-Control_B	-2.82528	-1.49839	-5.64995	0.000102235	0.000789566
MLYCD	KO_BC-Control_B	-2.82464	-1.49807	-4.65145	0.000540569	0.00295942
MMD	KO_BC-Control_B	2.31794	1.21284	6.18692	4.42218e-05	0.000409147
MMP12	KO_BC-Control_B	-2.71358	-1.4402	-6.58112	2.45155e-05	0.000258781
MMP14	KO_BC-Control_B	-3.2793	-1.71339	-10.4097	2.06799e-07	7.04543e-06
MMP17	KO_BC-Control_B	-8.06583	-3.01182	-4.9299	0.0003351	0.00200168
MMP19	KO_BC-Control_B	3.59656	1.84662	3.0979	0.00910085	0.0277581
MN1	KO_BC-Control_B	-2.19577	-1.13473	-3.88278	0.00212725	0.00867182
MOXD1	KO_BC-Control_B	-12.412	-3.63367	-7.06754	1.21812e-05	0.000150573
MPZL2	KO_BC-Control_B	-2.44309	-1.2887	-7.74783	4.81596e-06	7.21716e-05
MRAS	KO_BC-Control_B	-3.22	-1.68706	-4.73594	0.000467049	0.00263468
MSMP	KO_BC-Control_B	9.01411	3.17218	3.93295	0.00194146	0.00806433
MST1R	KO_BC-Control_B	-4.13332	-2.0473	-11.688	5.69991e-08	2.76636e-06
MSTO2P	KO_BC-Control_B	2.73761	1.45292	3.12948	0.00857946	0.0265484
MSX2	KO_BC-Control_B	-42.8308	-5.42058	-11.2226	8.98306e-08	3.84686e-06
MT-RNR1	KO_BC-Control_B	-2.02261	-1.01622	-11.0814	1.03454e-07	4.17194e-06
MX1	KO_BC-Control_B	-2.22446	-1.15345	-2.71913	0.018455	0.0485729
MYB	KO_BC-Control_B	6.29744	2.65477	5.77327	8.40363e-05	0.000677383
MYD88	KO_BC-Control_B	-2.89726	-1.53469	-5.40709	0.000151347	0.00107576
MYH3	KO_BC-Control_B	2.2249	1.15374	5.24073	0.000198956	0.00132179
MYLK	KO_BC-Control_B	-3.70799	-1.89064	-7.53983	6.35769e-06	9.00098e-05
MYOCD	KO_BC-Control_B	-24.671	-4.62474	-8.24787	2.52159e-06	4.46694e-05
MYPN	KO_BC-Control_B	2.00428	1.00308	2.36106	0.0357374	0.0815206
NAALADL2	KO_BC-Control_B	9.28762	3.21531	4.81245	0.00040947	0.0023688
NACAD	KO_BC-Control_B	-4.34057	-2.11788	-2.48484	0.0284794	0.0682716
NAIP	KO_BC-Control_B	2.62077	1.38999	3.95679	0.00185911	0.00779722
NAIPP2	KO_BC-Control_B	2.69096	1.42812	2.74091	0.0177221	0.0470082
NBEA	KO_BC-Control_B	3.80431	1.92764	8.93504	1.08379e-06	2.41783e-05
NCAM1	KO_BC-Control_B	-5.62364	-2.49151	-14.719	4.11132e-09	4.81007e-07
NCF2	KO_BC-Control_B	2.80816	1.48963	2.60538	0.0227946	0.0573262
NCKAP5-AS2	KO_BC-Control_B	-3.01096	-1.59022	-9.94984	3.39406e-07	1.0228e-05
NDRG4	KO_BC-Control_B	-2.48555	-1.31356	-5.37792	0.000158738	0.00111569
NDUFA6-DT	KO_BC-Control_B	2.52014	1.33351	5.26756	0.00019032	0.00127916
NDUFV2P1	KO_BC-Control_B	13.0475	3.7057	3.1015	0.00903992	0.027621
NEK3	KO_BC-Control_B	2.24966	1.16971	6.78495	1.82188e-05	0.000206221
NHS	KO_BC-Control_B	-2.07751	-1.05485	-5.94413	6.42748e-05	0.000553235
NICN1	KO_BC-Control_B	-2.2238	-1.15303	-2.43392	0.031274	0.073506
NID2	KO_BC-Control_B	-24.5101	-4.6153	-8.18744	2.72257e-06	4.7429e-05
NKX2-5	KO_BC-Control_B	-52.0315	-5.70131	-14.9719	3.37621e-09	4.32405e-07
NKX6-1	KO_BC-Control_B	6.13864	2.61792	3.84242	0.00228997	0.00919444
NLGN1	KO_BC-Control_B	3.63555	1.86217	3.33661	0.00582931	0.019462
NLRC5	KO_BC-Control_B	-2.20894	-1.14336	-5.92886	6.58223e-05	0.000562356
NLRP1	KO_BC-Control_B	-2.03701	-1.02645	-14.6706	4.27055e-09	4.84843e-07
NLRP2	KO_BC-Control_B	-9.42875	-3.23707	-4.61185	0.000579091	0.00311449
NMB	KO_BC-Control_B	-11.5849	-3.53418	-6.27932	3.8438e-05	0.000368451
NMNAT2	KO_BC-Control_B	2.73408	1.45106	6.58326	2.44382e-05	0.000258235
NMU	KO_BC-Control_B	3.92978	1.97445	7.03432	1.27647e-05	0.000157084
NNMT	KO_BC-Control_B	-2.19404	-1.13359	-12.0811	3.92779e-08	2.17317e-06
NOTCH4	KO_BC-Control_B	2.65401	1.40818	4.71553	0.000483793	0.00270924
NPR3	KO_BC-Control_B	4.97236	2.31393	3.06548	0.00966936	0.0291641
NPTXR	KO_BC-Control_B	-3.67273	-1.87685	-2.88165	0.013632	0.0383013
NPW	KO_BC-Control_B	-2.16037	-1.11128	-2.9191	0.0127111	0.0362686
NR4A1	KO_BC-Control_B	-2.50385	-1.32415	-7.80656	4.45692e-06	6.81947e-05
NR4A3	KO_BC-Control_B	-2.3534	-1.23475	-6.30636	3.69014e-05	0.000356439
NRROS	KO_BC-Control_B	-3.25767	-1.70384	-2.38826	0.0340037	0.07839
NUDT16	KO_BC-Control_B	-2.36183	-1.23991	-2.58751	0.0235613	0.0588267
NUDT16P1	KO_BC-Control_B	-45.9399	-5.52168	-18.7238	2.47713e-10	7.61413e-08
NUP210	KO_BC-Control_B	-2.53039	-1.33936	-3.51019	0.00422215	0.0149822
NUPR1	KO_BC-Control_B	-4.7825	-2.25777	-4.04051	0.00159731	0.00693491
NUTM2D	KO_BC-Control_B	2.63477	1.39768	3.52679	0.00409422	0.0146296
NXF3	KO_BC-Control_B	-2.10163	-1.07151	-2.39222	0.0337578	0.0779049
NXPH2	KO_BC-Control_B	9.08811	3.18398	2.29966	0.0399674	0.088459
OAS1	KO_BC-Control_B	-4.08703	-2.03105	-3.54932	0.00392698	0.0141785
OAS2	KO_BC-Control_B	-3.10894	-1.63642	-3.37198	0.00545783	0.0184443
ODC1-DT	KO_BC-Control_B	2.04744	1.03382	4.00525	0.0017026	0.00727089
OLFML3	KO_BC-Control_B	13.2206	3.72471	7.88249	4.03445e-06	6.37038e-05
OLR1	KO_BC-Control_B	-8.04227	-3.0076	-7.84603	4.23169e-06	6.59754e-05
ONECUT2	KO_BC-Control_B	4.00207	2.00075	3.64892	0.00326694	0.0122628
OPCML	KO_BC-Control_B	10.587	3.40422	4.52111	0.000678546	0.00352417
OR2W3	KO_BC-Control_B	-4.06984	-2.02497	-21.1426	5.89404e-11	2.91166e-08
OSBP2	KO_BC-Control_B	-2.75503	-1.46207	-5.47102	0.000136388	0.000987705
OSCAR	KO_BC-Control_B	-3.31623	-1.72954	-7.37423	7.96066e-06	0.000107953
OTUD1	KO_BC-Control_B	-2.33676	-1.22451	-3.62039	0.00344349	0.0127771
OTX1	KO_BC-Control_B	2.24083	1.16403	6.2203	4.20328e-05	0.000392754
OVAAL	KO_BC-Control_B	-17.9572	-4.16649	-5.95131	6.35606e-05	0.000548795
P2RY11	KO_BC-Control_B	-2.12079	-1.0846	-10.5593	1.76677e-07	6.26615e-06
P2RY2	KO_BC-Control_B	-5.10654	-2.35235	-5.20328	0.000211704	0.00139111
P3H3	KO_BC-Control_B	-27.4979	-4.78125	-3.90444	0.0020449	0.00840318
P4HA3	KO_BC-Control_B	-2.63058	-1.39538	-6.05956	5.37506e-05	0.000476589
PA2G4P1	KO_BC-Control_B	3.29509	1.72032	7.0253	1.29283e-05	0.000158588
PABPC3	KO_BC-Control_B	2.0386	1.02758	3.27412	0.00654928	0.0213857
PABPC4L	KO_BC-Control_B	-2.73849	-1.45338	-4.56483	0.000628579	0.00330589
PAGE2	KO_BC-Control_B	-8.36941	-3.06513	-5.19082	0.000216133	0.00141685
PAPPA	KO_BC-Control_B	-2.10869	-1.07635	-9.42666	6.10102e-07	1.56857e-05
PAPSS2	KO_BC-Control_B	-2.00385	-1.00277	-7.64985	5.4856e-06	7.97025e-05
PASD1	KO_BC-Control_B	-14.8542	-3.8928	-4.53815	0.000658597	0.00343892
PATJ	KO_BC-Control_B	-2.3608	-1.23928	-2.78154	0.0164305	0.0442669
PBX1	KO_BC-Control_B	-2.58063	-1.36772	-3.0529	0.00989936	0.0297282
PCDH1	KO_BC-Control_B	-11.6183	-3.53833	-11.3079	8.25463e-08	3.6247e-06
PCDHB16	KO_BC-Control_B	5.42396	2.43935	2.40413	0.0330297	0.0765526
PCDHB6	KO_BC-Control_B	9.50328	3.24843	2.7966	0.0159757	0.0433032
PCDHGB1	KO_BC-Control_B	-4.56149	-2.1895	-10.1384	2.76411e-07	8.68935e-06
PCDHGB5	KO_BC-Control_B	-83.8913	-6.39045	-11.1012	1.01418e-07	4.11383e-06
PCDHGB6	KO_BC-Control_B	-3.45404	-1.78828	-5.26456	0.000191267	0.00128241
PCOTH	KO_BC-Control_B	-2.31213	-1.20923	-3.89543	0.00207877	0.008512
PCSK4	KO_BC-Control_B	3.50617	1.80989	6.43486	3.04387e-05	0.000306649
PCSK9	KO_BC-Control_B	-63.1518	-5.98075	-5.34369	0.000167898	0.00115944
PDE2A	KO_BC-Control_B	-2.38882	-1.2563	-9.56162	5.2319e-07	1.41068e-05
PDE4A	KO_BC-Control_B	-2.17856	-1.12337	-9.11264	8.78226e-07	2.03138e-05
PDE5A	KO_BC-Control_B	2.58603	1.37074	3.25198	0.00682536	0.0221501
PDE7B	KO_BC-Control_B	6.48129	2.69628	13.233	1.39645e-08	1.06717e-06
PDGFA	KO_BC-Control_B	-2.06709	-1.0476	-2.45959	0.0298336	0.0709279
PDGFD	KO_BC-Control_B	6.1493	2.62042	4.15043	0.00131021	0.00593802
PDLIM4	KO_BC-Control_B	-2.72119	-1.44424	-7.95027	3.69336e-06	5.98203e-05
PDPN	KO_BC-Control_B	-6.25702	-2.64548	-3.64474	0.00329216	0.0123273
PFN1P2	KO_BC-Control_B	2.03121	1.02234	3.13961	0.00841855	0.0261675
PGAP4	KO_BC-Control_B	-33.2034	-5.05326	-19.6276	1.42075e-10	5.95511e-08
PGGHG	KO_BC-Control_B	2.24654	1.16771	15.5916	2.10949e-09	3.03943e-07
PGM5	KO_BC-Control_B	-4.59128	-2.1989	-2.86589	0.0140388	0.0391581
PHF11	KO_BC-Control_B	-2.35704	-1.23698	-4.86841	0.000372086	0.00218451
PHLDA3	KO_BC-Control_B	-2.08259	-1.05838	-2.79875	0.0159118	0.0431704
PHOSPHO1	KO_BC-Control_B	3.43332	1.7796	4.33869	0.000936095	0.00453464
PICK1	KO_BC-Control_B	-2.00453	-1.00326	-6.28184	3.82919e-05	0.00036756
PIK3AP1	KO_BC-Control_B	-2.52432	-1.33589	-6.71209	2.02455e-05	0.000222781
PKIB	KO_BC-Control_B	-2.53912	-1.34433	-5.78813	8.20861e-05	0.000666323
PKN3	KO_BC-Control_B	-2.09125	-1.06436	-6.30102	3.71995e-05	0.000359068
PLA2R1	KO_BC-Control_B	-3.80951	-1.9296	-5.77429	8.38997e-05	0.000676706
PLAG1	KO_BC-Control_B	2.70841	1.43744	12.6116	2.41471e-08	1.53212e-06
PLAT	KO_BC-Control_B	-2.02639	-1.01891	-3.7081	0.00292957	0.0112187
PLCXD1	KO_BC-Control_B	-2.68004	-1.42226	-21.551	4.6975e-11	2.47682e-08
PLEKHA7	KO_BC-Control_B	-5.18454	-2.37422	-8.8549	1.19291e-06	2.59032e-05
PLEKHB1	KO_BC-Control_B	3.67471	1.87763	4.17319	0.00125773	0.00574727
PLPP3	KO_BC-Control_B	-2.87252	-1.52231	-18.2167	3.42174e-10	9.19673e-08
PMS2CL	KO_BC-Control_B	-2.39418	-1.25953	-5.09681	0.000252852	0.00160877
POLM	KO_BC-Control_B	-2.04338	-1.03096	-13.0027	1.70617e-08	1.23559e-06
POLN	KO_BC-Control_B	7.07767	2.82327	4.37254	0.000881564	0.00432098
POPDC3	KO_BC-Control_B	7.8088	2.9651	9.65423	4.7129e-07	1.29858e-05
POSTN	KO_BC-Control_B	-5.98295	-2.58086	-18.9092	2.2057e-10	7.37745e-08
POTEC	KO_BC-Control_B	-51.4824	-5.68601	-19.5569	1.48254e-10	6.0313e-08
PPARGC1A	KO_BC-Control_B	-3.03961	-1.60389	-4.10234	0.00142861	0.00636001
PPFIBP2	KO_BC-Control_B	2.76801	1.46885	2.25371	0.0434413	0.0942114
PPIAP46	KO_BC-Control_B	-10.7291	-3.42345	-3.21347	0.00733392	0.0233901
PPL	KO_BC-Control_B	-3.36831	-1.75202	-8.549	1.73099e-06	3.43515e-05
PPM1J	KO_BC-Control_B	3.38694	1.75998	3.90326	0.00204931	0.00841877
PPP1R3F	KO_BC-Control_B	-4.63111	-2.21136	-11.0188	1.10184e-07	4.34769e-06
PPP4R3C	KO_BC-Control_B	-45.0221	-5.49256	-13.5014	1.10996e-08	9.08456e-07
PRAG1	KO_BC-Control_B	-2.4364	-1.28475	-3.73799	0.00277292	0.0107167
PRDM1	KO_BC-Control_B	4.0668	2.02389	2.94604	0.0120873	0.0348317
PRG2	KO_BC-Control_B	-17.3299	-4.11519	-5.74759	8.75222e-05	0.000700177
PRICKLE1	KO_BC-Control_B	-2.28335	-1.19115	-7.6687	5.3494e-06	7.80515e-05
PRICKLE2	KO_BC-Control_B	-2.75188	-1.46042	-5.99685	5.92205e-05	0.000516481
PRICKLE3	KO_BC-Control_B	-2.36641	-1.2427	-7.72799	4.94415e-06	7.34559e-05
PRKAR1B	KO_BC-Control_B	-2.24384	-1.16597	-3.86639	0.00219184	0.0088911
PRKAR2B	KO_BC-Control_B	2.06194	1.04401	7.1913	1.02453e-05	0.000131337
PRKCD	KO_BC-Control_B	-2.13779	-1.09612	-10.2158	2.5427e-07	8.16023e-06
PRKCZ	KO_BC-Control_B	5.46755	2.45089	5.50383	0.000129322	0.00094856
PRR29	KO_BC-Control_B	-3.81334	-1.93106	-8.27003	2.45191e-06	4.40452e-05
PRRT1	KO_BC-Control_B	3.14629	1.65365	2.45877	0.0298787	0.0710108
PRSS3	KO_BC-Control_B	-2.19717	-1.13565	-18.185	3.49248e-10	9.19673e-08
PRTG	KO_BC-Control_B	-3.28362	-1.71529	-9.42474	6.11445e-07	1.56911e-05
PSMB9	KO_BC-Control_B	-2.04771	-1.03401	-4.89322	0.000356671	0.00210742
PSMD5	KO_BC-Control_B	-16.6174	-4.05462	-3.01479	0.0106302	0.0313798
PSTPIP2	KO_BC-Control_B	-11.171	-3.48168	-3.85048	0.00225649	0.00908639
PTCH1	KO_BC-Control_B	3.19158	1.67427	11.4665	7.06411e-08	3.24621e-06
PTGES	KO_BC-Control_B	-5.71268	-2.51417	-3.64734	0.00327644	0.0122818
PTGS1	KO_BC-Control_B	-4.6708	-2.22367	-7.84949	4.21253e-06	6.58239e-05
PTPRD	KO_BC-Control_B	-161.523	-7.3356	-12.825	1.9955e-08	1.37322e-06
PTPRU	KO_BC-Control_B	-2.14214	-1.09906	-2.37754	0.0346771	0.0796237
PYCR1	KO_BC-Control_B	2.67053	1.41713	5.48176	0.000134032	0.000974214
RAB40A	KO_BC-Control_B	2.33986	1.22642	4.18143	0.00123929	0.00568743
RAB40B	KO_BC-Control_B	3.0051	1.58741	3.97467	0.00179969	0.00759403
RAMP1	KO_BC-Control_B	-32.9504	-5.04222	-7.217	9.88592e-06	0.000127454
RASA4DP	KO_BC-Control_B	-2.14626	-1.10182	-3.12161	0.00870651	0.0268327
RASSF2	KO_BC-Control_B	13.477	3.75243	4.04493	0.00158461	0.00689473
RASSF5	KO_BC-Control_B	-3.78207	-1.91918	-4.66524	0.000527783	0.00290631
RBKS	KO_BC-Control_B	2.30496	1.20474	5.42107	0.000147934	0.00105694
RBM26-AS1	KO_BC-Control_B	2.97383	1.57232	4.32463	0.000959752	0.00463199
REEP2	KO_BC-Control_B	-3.02561	-1.59722	-2.95668	0.0118495	0.0342534
RFX3	KO_BC-Control_B	2.03569	1.02552	6.97909	1.38015e-05	0.000166727
RGMB-AS1	KO_BC-Control_B	2.20466	1.14056	4.13962	0.0013359	0.00602949
RGPD8	KO_BC-Control_B	-2.28176	-1.19014	-2.35742	0.0359756	0.0818866
RGS12	KO_BC-Control_B	2.02774	1.01987	13.8923	8.00135e-09	7.18666e-07
RGS14	KO_BC-Control_B	-2.2385	-1.16253	-4.13835	0.00133897	0.0060367
RGS17	KO_BC-Control_B	2.6298	1.39495	5.2872	0.000184251	0.00124624
RGS20	KO_BC-Control_B	2.05564	1.03959	7.22843	9.73052e-06	0.000125905
RHBDD1	KO_BC-Control_B	2.03048	1.02182	3.57537	0.00374218	0.0136287
RHOD	KO_BC-Control_B	-4.23176	-2.08126	-2.86404	0.0140874	0.0392539
RHOF	KO_BC-Control_B	-4.12506	-2.04442	-24.0623	1.26602e-11	1.10659e-08
RHOJ	KO_BC-Control_B	-2.46654	-1.30249	-2.61861	0.0222426	0.0561731
RIBC2	KO_BC-Control_B	-6.83566	-2.77308	-2.59312	0.023318	0.0583984
RIMS1	KO_BC-Control_B	4.15381	2.05443	3.75623	0.00268161	0.0104603
RIMS4	KO_BC-Control_B	-7.66193	-2.93771	-4.51701	0.000683437	0.00354348
RINL	KO_BC-Control_B	2.03725	1.02662	3.60653	0.00353275	0.0130341
RIPK4	KO_BC-Control_B	2.50825	1.32668	3.75179	0.00270356	0.0105191
RNF152	KO_BC-Control_B	2.36534	1.24205	4.93035	0.000334839	0.00200168
RNF157	KO_BC-Control_B	4.56623	2.191	2.85686	0.0142773	0.0396157
RNF180	KO_BC-Control_B	-13.0626	-3.70737	-9.26157	7.38006e-07	1.7942e-05
RNF182	KO_BC-Control_B	4.82154	2.26949	15.9255	1.64881e-09	2.64275e-07
RNLS	KO_BC-Control_B	-6.74475	-2.75377	-2.60914	0.0226364	0.0569906
ROBO1	KO_BC-Control_B	2.28143	1.18994	2.296	0.0402337	0.0888289
ROBO4	KO_BC-Control_B	2.2166	1.14835	6.31017	3.66899e-05	0.000354643
RPL36A-HNRNPH2	KO_BC-Control_B	5.03363	2.3316	2.83182	0.0149603	0.0410984
RPP25	KO_BC-Control_B	-7.17219	-2.84241	-4.64829	0.000543539	0.00297163
RPS3AP26	KO_BC-Control_B	2.1626	1.11277	3.66565	0.00316768	0.0119518
RSPO3	KO_BC-Control_B	2.62363	1.39157	2.40139	0.0331961	0.0768739
RTKN	KO_BC-Control_B	8.74467	3.1284	6.27708	3.85682e-05	0.000369187
RTN1	KO_BC-Control_B	-3.86146	-1.94914	-28.4397	1.71609e-12	3.98452e-09
RTN2	KO_BC-Control_B	2.0032	1.00231	7.10556	1.1548e-05	0.000143981
RTN4RL2	KO_BC-Control_B	2.79052	1.48054	8.47678	1.89274e-06	3.65074e-05
RUNDC3B	KO_BC-Control_B	-2.46367	-1.30081	-4.3973	0.000843772	0.00416823
RUNX1T1	KO_BC-Control_B	2.26305	1.17827	2.58395	0.0237174	0.0591523
RUNX2	KO_BC-Control_B	3.19078	1.67391	3.64167	0.00331089	0.0123673
RYR2	KO_BC-Control_B	-8.1015	-3.01819	-2.77855	0.0165224	0.0444974
S100A2	KO_BC-Control_B	-4.79176	-2.26055	-13.2619	1.36207e-08	1.05844e-06
S1PR1	KO_BC-Control_B	-4.77108	-2.25432	-6.95517	1.42781e-05	0.000170401
S1PR5	KO_BC-Control_B	-2.09858	-1.06942	-9.20139	7.9154e-07	1.8975e-05
SAMD10	KO_BC-Control_B	-4.59195	-2.19911	-2.83295	0.0149287	0.0410362
SAMD11	KO_BC-Control_B	-3.41236	-1.77077	-3.5338	0.00404143	0.0144934
SAMD12	KO_BC-Control_B	2.01669	1.01199	7.03884	1.26836e-05	0.000156225
SAMSN1	KO_BC-Control_B	-10.793	-3.43202	-14.7397	4.04509e-09	4.81007e-07
SATB1	KO_BC-Control_B	4.35593	2.12298	4.54156	0.00065468	0.00342412
SBK1	KO_BC-Control_B	4.89093	2.29011	3.29141	0.00634146	0.0208449
SCD5	KO_BC-Control_B	3.45434	1.78841	6.66788	2.1591e-05	0.000234417
SCEL	KO_BC-Control_B	-3.5178	-1.81467	-5.80919	7.94038e-05	0.000652604
SCG2	KO_BC-Control_B	2.24264	1.1652	2.38544	0.0341794	0.078703
SCIN	KO_BC-Control_B	-94.067	-6.55562	-6.07121	5.27948e-05	0.000469016
SCN1B	KO_BC-Control_B	-3.10446	-1.63434	-4.07556	0.00149932	0.00659413
SDHAF3	KO_BC-Control_B	-26.1676	-4.70971	-4.36015	0.000901124	0.00440281
SDR42E1	KO_BC-Control_B	-2.62346	-1.39147	-3.38695	0.00530786	0.0180079
SEL1L3	KO_BC-Control_B	-3.23847	-1.69531	-5.44466	0.000142357	0.00102503
SELENBP1	KO_BC-Control_B	-6.19531	-2.63118	-3.01234	0.0106788	0.0314965
SEMA3B	KO_BC-Control_B	-3.34217	-1.74078	-8.86012	1.18546e-06	2.58224e-05
SEMA6B	KO_BC-Control_B	-2.87078	-1.52144	-6.31515	3.6416e-05	0.000352736
SEMA6C	KO_BC-Control_B	2.2513	1.17076	5.41928	0.000148367	0.00105948
SEMA6D	KO_BC-Control_B	-4.99506	-2.3205	-5.73256	8.96323e-05	0.000712116
SERINC2	KO_BC-Control_B	-2.17663	-1.1221	-2.33905	0.0372017	0.0838711
SERPINB9	KO_BC-Control_B	-71.4385	-6.15863	-17.6014	5.12227e-10	1.18211e-07
SERPINE1	KO_BC-Control_B	4.1804	2.06364	3.10691	0.00894892	0.0274035
SERPINH1	KO_BC-Control_B	-2.36025	-1.23894	-5.21016	0.0002093	0.00137728
SGIP1	KO_BC-Control_B	-2.72975	-1.44877	-2.28765	0.0408484	0.0899276
SGPP2	KO_BC-Control_B	2.12355	1.08648	2.79781	0.0159397	0.0432225
SH2D2A	KO_BC-Control_B	-3.71869	-1.8948	-5.77877	8.33089e-05	0.000673862
SH2D3A	KO_BC-Control_B	-2.38351	-1.25309	-6.08331	5.18213e-05	0.000462745
SH3BGRL2	KO_BC-Control_B	2.39458	1.25977	4.61291	0.000578021	0.00311419
SHANK1	KO_BC-Control_B	2.97295	1.5719	2.31007	0.0392176	0.0872985
SHISA3	KO_BC-Control_B	2.15807	1.10974	6.00279	5.86782e-05	0.000512397
SIGLEC15	KO_BC-Control_B	6.14565	2.61957	2.71226	0.0186925	0.0490186
SIPA1L1	KO_BC-Control_B	2.28164	1.19007	4.69866	0.000498106	0.00278231
SIRPB1	KO_BC-Control_B	3.40547	1.76785	3.12505	0.0086508	0.0267186
SIRPG	KO_BC-Control_B	10.0242	3.32542	2.67088	0.0201866	0.0521258
SIRPG-AS1	KO_BC-Control_B	9.15946	3.19526	3.74106	0.00275735	0.0106684
SLC16A10	KO_BC-Control_B	4.00956	2.00344	8.68553	1.46422e-06	3.01835e-05
SLC1A1	KO_BC-Control_B	12.3398	3.62525	2.68904	0.0195172	0.0506971
SLC1A3	KO_BC-Control_B	39.9269	5.31929	9.98083	3.28073e-07	9.95155e-06
SLC22A31	KO_BC-Control_B	-8.42223	-3.0742	-5.56835	0.000116532	0.000877925
SLC25A4	KO_BC-Control_B	-2.19698	-1.13552	-2.82955	0.0150238	0.0412403
SLC25A45	KO_BC-Control_B	2.12414	1.08688	3.09546	0.0091424	0.0278208
SLC26A1	KO_BC-Control_B	-7.11701	-2.83127	-5.993	5.95753e-05	0.00051892
SLC27A3	KO_BC-Control_B	5.98744	2.58194	5.64053	0.000103787	0.000798876
SLC27A5	KO_BC-Control_B	-2.10941	-1.07684	-3.97565	0.00179651	0.00758756
SLC28A3	KO_BC-Control_B	7.93104	2.98751	3.52105	0.00413802	0.0147464
SLC2A12	KO_BC-Control_B	3.64149	1.86453	3.5327	0.00404968	0.0145155
SLC2A13	KO_BC-Control_B	-14.2551	-3.83341	-4.28518	0.00102953	0.00490038
SLC35F3	KO_BC-Control_B	-3.20967	-1.68242	-5.28991	0.000183428	0.00124311
SLC44A2	KO_BC-Control_B	-2.22572	-1.15427	-2.4761	0.028941	0.0691147
SLC46A1	KO_BC-Control_B	-7.24294	-2.85658	-3.5545	0.00388947	0.0140688
SLC46A3	KO_BC-Control_B	2.16498	1.11435	3.97869	0.00178661	0.00755501
SLC4A4	KO_BC-Control_B	-3.12478	-1.64375	-9.7561	4.20506e-07	1.19434e-05
SLC4A8	KO_BC-Control_B	2.23182	1.15822	7.2122	9.95198e-06	0.000128171
SLC52A3	KO_BC-Control_B	-4.22894	-2.0803	-6.11128	4.96422e-05	0.000447621
SLC6A9	KO_BC-Control_B	-8.02732	-3.00492	-17.3338	6.12971e-10	1.32478e-07
SLC7A11-AS1	KO_BC-Control_B	2.56289	1.35777	2.39509	0.0335814	0.0775456
SLCO3A1	KO_BC-Control_B	-2.55747	-1.35471	-22.2219	3.26411e-11	1.96301e-08
SLFN13	KO_BC-Control_B	-5.85702	-2.55017	-14.6609	4.3033e-09	4.84843e-07
SLITRK6	KO_BC-Control_B	2.12906	1.09022	2.6988	0.019166	0.0499726
SMARCA1	KO_BC-Control_B	-2.66198	-1.4125	-4.28017	0.00103876	0.00492987
SMIM10	KO_BC-Control_B	-3.59843	-1.84737	-4.26622	0.00106493	0.00502218
SMIM4	KO_BC-Control_B	-2.30255	-1.20323	-7.02622	1.29115e-05	0.000158588
SMURF2	KO_BC-Control_B	2.45729	1.29707	8.77442	1.31443e-06	2.78852e-05
SNAI3-AS1	KO_BC-Control_B	2.516	1.33113	2.89039	0.0134113	0.0377887
SNCA	KO_BC-Control_B	6.67431	2.73862	3.81976	0.00238684	0.00950066
SNHG21	KO_BC-Control_B	-2.17882	-1.12355	-7.30737	8.72543e-06	0.000115937
SNN	KO_BC-Control_B	2.30696	1.20599	2.50897	0.0272407	0.0659538
SNTB1	KO_BC-Control_B	-2.74863	-1.45871	-5.0602	0.000268875	0.00168666
SNTG2	KO_BC-Control_B	16.8199	4.0721	2.46001	0.0298104	0.0708971
SNX16	KO_BC-Control_B	2.25423	1.17263	10.2368	2.48619e-07	8.0348e-06
SORBS2	KO_BC-Control_B	19.5035	4.28566	2.95136	0.0119678	0.0345519
SOX6	KO_BC-Control_B	10.1114	3.33792	4.54498	0.000650766	0.0034072
SOX9	KO_BC-Control_B	2.16184	1.11226	4.46672	0.000746547	0.00380621
SP140	KO_BC-Control_B	4.57929	2.19512	2.46686	0.0294373	0.0700855
SP3P	KO_BC-Control_B	-26.0795	-4.70484	-5.10666	0.000248716	0.00158902
SPACA9	KO_BC-Control_B	2.31144	1.20879	10.3467	2.21084e-07	7.38654e-06
SPANXN4	KO_BC-Control_B	17.6524	4.14179	2.47636	0.0289274	0.0691051
SPECC1	KO_BC-Control_B	-2.33241	-1.22182	-2.4808	0.0286918	0.0686736
SPEG	KO_BC-Control_B	2.86992	1.52101	4.32383	0.000961122	0.00463699
SPIN2B	KO_BC-Control_B	-2.19962	-1.13726	-10.2401	2.47724e-07	8.02464e-06
SPINT1	KO_BC-Control_B	-4.50031	-2.17003	-3.91451	0.00200774	0.00827997
SPINT2	KO_BC-Control_B	-16.1114	-4.01001	-3.80134	0.00246873	0.00977036
SPOCK1	KO_BC-Control_B	-2.45016	-1.29288	-2.95299	0.0119313	0.0344603
SPP1	KO_BC-Control_B	12.7219	3.66924	6.52391	2.66719e-05	0.000276971
SPRR2A	KO_BC-Control_B	-3.82016	-1.93363	-2.25676	0.043202	0.0938101
SPRR2D	KO_BC-Control_B	-2.80267	-1.4868	-2.85423	0.0143476	0.0397707
SPRY1	KO_BC-Control_B	4.02965	2.01066	9.4784	5.7508e-07	1.5091e-05
SPTLC3	KO_BC-Control_B	2.50963	1.32748	5.17921	0.000220348	0.00143699
SRD5A3	KO_BC-Control_B	2.11942	1.08367	12.1443	3.70284e-08	2.09909e-06
SSBP2	KO_BC-Control_B	13.6288	3.76859	4.14175	0.00133079	0.00601355
ST3GAL5	KO_BC-Control_B	2.29359	1.19761	2.25164	0.0436039	0.0944899
ST6GAL1	KO_BC-Control_B	-4.51383	-2.17435	-7.73908	4.8721e-06	7.27763e-05
STAC	KO_BC-Control_B	16.4281	4.0381	2.34678	0.036681	0.0830532
STAT5A	KO_BC-Control_B	-12.3977	-3.632	-3.48882	0.00439278	0.0154608
STON1	KO_BC-Control_B	4.00752	2.00271	2.82902	0.0150386	0.0412562
STX18-AS1	KO_BC-Control_B	2.07014	1.04973	3.61136	0.0035014	0.0129428
STXBP6	KO_BC-Control_B	-2.18134	-1.12521	-14.5051	4.8682e-09	5.06293e-07
STYK1	KO_BC-Control_B	9.79058	3.29139	6.27283	3.88169e-05	0.000370513
SUGCT	KO_BC-Control_B	2.56221	1.35739	5.31612	0.000175678	0.0011988
SUSD1	KO_BC-Control_B	-7.0333	-2.8142	-10.4937	1.89261e-07	6.59411e-06
SYCE1L	KO_BC-Control_B	-2.59627	-1.37644	-8.55166	1.72531e-06	3.43373e-05
SYCE2	KO_BC-Control_B	4.86882	2.28357	9.91889	3.51145e-07	1.04904e-05
SYNPO	KO_BC-Control_B	-2.26171	-1.17742	-7.44947	7.18456e-06	9.88825e-05
SYT1	KO_BC-Control_B	2.08735	1.06167	2.96706	0.0116218	0.0337551
SYT16	KO_BC-Control_B	2.00483	1.00348	3.23086	0.00709968	0.0228325
SYT5	KO_BC-Control_B	-8.40879	-3.0719	-15.8988	1.68133e-09	2.64275e-07
SYT9	KO_BC-Control_B	25.9318	4.69665	2.40897	0.0327382	0.0760683
SYTL1	KO_BC-Control_B	2.43209	1.2822	2.85274	0.0143877	0.0398501
SYTL3	KO_BC-Control_B	2.19833	1.13641	10.1033	2.87112e-07	8.94444e-06
TACSTD2	KO_BC-Control_B	-2.19989	-1.13743	-4.86697	0.000373	0.00218894
TARID	KO_BC-Control_B	-2.1203	-1.08427	-4.32001	0.000967671	0.00465883
TBC1D32	KO_BC-Control_B	2.56908	1.36125	9.79215	4.03966e-07	1.16409e-05
TBX19	KO_BC-Control_B	2.71098	1.43881	4.22029	0.00115596	0.00537997
TBX2	KO_BC-Control_B	-4.25299	-2.08848	-2.32626	0.0380786	0.0853375
TBX20	KO_BC-Control_B	-2.4735	-1.30655	-3.44969	0.00472362	0.0163952
TCF7L1	KO_BC-Control_B	3.5739	1.8375	2.19358	0.0484222	0.102648
TCN2	KO_BC-Control_B	-2.40292	-1.26479	-4.13392	0.00134967	0.00607656
TCTEX1D2	KO_BC-Control_B	-2.07021	-1.04978	-2.28349	0.0411581	0.090451
TDRP	KO_BC-Control_B	-17.8648	-4.15905	-7.62353	5.68193e-06	8.21238e-05
TENT5C	KO_BC-Control_B	-2.50776	-1.3264	-6.43946	3.02312e-05	0.000305448
TEX19	KO_BC-Control_B	3.21289	1.68387	2.48897	0.0282635	0.0678598
TFCP2	KO_BC-Control_B	-10.6648	-3.41478	-2.21877	0.0462727	0.0988762
TGM4	KO_BC-Control_B	-2.7283	-1.448	-3.46797	0.00456607	0.0159772
THBD	KO_BC-Control_B	-7.37361	-2.88237	-9.18078	8.1082e-07	1.93678e-05
THEMIS2	KO_BC-Control_B	-4.54155	-2.18318	-13.5991	1.02199e-08	8.56734e-07
TIMP4	KO_BC-Control_B	-2.6434	-1.40239	-8.13612	2.90673e-06	4.99094e-05
TINAGL1	KO_BC-Control_B	-11.2908	-3.49707	-7.06772	1.21781e-05	0.000150573
TLCD1	KO_BC-Control_B	2.0252	1.01807	7.68794	5.2142e-06	7.65635e-05
TLE3	KO_BC-Control_B	-5.83988	-2.54594	-5.26979	0.000189621	0.00127632
TLL1	KO_BC-Control_B	-3.88145	-1.9566	-3.294	0.006311	0.0207743
TLR3	KO_BC-Control_B	18.5891	4.21638	2.64983	0.0209912	0.0536748
TM4SF4	KO_BC-Control_B	2.45465	1.29552	4.1474	0.00131735	0.00596255
TMEFF2	KO_BC-Control_B	-2.91975	-1.54584	-8.75426	1.3469e-06	2.84e-05
TMEM108	KO_BC-Control_B	2.68059	1.42255	5.88639	7.03374e-05	0.000593598
TMEM132D	KO_BC-Control_B	-405.499	-8.66355	-23.7159	1.50491e-11	1.15644e-08
TMEM139	KO_BC-Control_B	-2.75479	-1.46194	-4.4839	0.000724331	0.0037066
TMEM191A	KO_BC-Control_B	2.05319	1.03787	3.18925	0.00767315	0.0242848
TMEM191C	KO_BC-Control_B	2.86581	1.51894	3.82095	0.00238167	0.00948279
TMEM200A	KO_BC-Control_B	-8.5437	-3.09486	-2.93161	0.0124175	0.0355904
TMEM200B	KO_BC-Control_B	-23.1898	-4.53542	-19.2265	1.81277e-10	6.87712e-08
TMEM216	KO_BC-Control_B	-4.12811	-2.04548	-3.34471	0.005742	0.0192076
TMEM231	KO_BC-Control_B	-2.15655	-1.10873	-5.55932	0.000118237	0.000884989
TMEM238	KO_BC-Control_B	-2.007	-1.00504	-3.64235	0.00330674	0.0123554
TMEM25	KO_BC-Control_B	-6.76461	-2.75801	-5.73087	8.98735e-05	0.000712496
TMEM71	KO_BC-Control_B	2.23201	1.15834	2.53793	0.0258233	0.0631849
TMEM9B-AS1	KO_BC-Control_B	2.67491	1.41949	7.09218	1.17668e-05	0.000146234
TMOD1	KO_BC-Control_B	2.25764	1.17481	2.7122	0.0186947	0.0490186
TMSB4X	KO_BC-Control_B	-2.12214	-1.08552	-11.8316	4.96905e-08	2.50846e-06
TMTC1	KO_BC-Control_B	-2.26662	-1.18054	-3.49898	0.00431077	0.0152536
TNFRSF10D	KO_BC-Control_B	2.10584	1.0744	11.8513	4.87658e-08	2.48904e-06
TNFRSF19	KO_BC-Control_B	27.8582	4.80003	2.71941	0.0184456	0.0485702
TNFRSF8	KO_BC-Control_B	-10.5988	-3.40584	-12.3229	3.13951e-08	1.85192e-06
TNK1	KO_BC-Control_B	-2.70105	-1.43352	-3.91769	0.00199612	0.00823943
TNNC1	KO_BC-Control_B	-3.29414	-1.7199	-6.51837	2.68911e-05	0.00027862
TNS4	KO_BC-Control_B	-6.62229	-2.72733	-3.8377	0.00230982	0.00925804
TP73-AS1	KO_BC-Control_B	-51.297	-5.6808	-13.3698	1.24162e-08	9.8702e-07
TPH1	KO_BC-Control_B	8.96204	3.16383	5.78046	8.30869e-05	0.000672794
TPT1-AS1	KO_BC-Control_B	2.09631	1.06785	2.38103	0.0344562	0.0792482
TREX1	KO_BC-Control_B	-2.08694	-1.06139	-4.07071	0.00151249	0.00663938
TREX2	KO_BC-Control_B	-2.2043	-1.14032	-3.47559	0.00450196	0.0157808
TRIM29	KO_BC-Control_B	-5.07717	-2.34403	-8.45459	1.94562e-06	3.69569e-05
TRIM46	KO_BC-Control_B	-2.01212	-1.00872	-5.4437	0.000142581	0.00102611
TRIM58	KO_BC-Control_B	-3.65404	-1.86949	-15.907	1.67135e-09	2.64275e-07
TRIM7	KO_BC-Control_B	-2.89019	-1.53117	-24.0094	1.29967e-11	1.10659e-08
TRIM9	KO_BC-Control_B	20.5282	4.35953	4.36381	0.000895305	0.00437747
TRIQK	KO_BC-Control_B	3.10995	1.63689	4.12227	0.00137824	0.00618353
TRMT10A	KO_BC-Control_B	2.21688	1.14853	4.07575	0.00149879	0.00659391
TRNP1	KO_BC-Control_B	-2.08556	-1.06043	-5.06761	0.00026555	0.00167186
TSHZ1	KO_BC-Control_B	-2.4159	-1.27256	-4.94505	0.000326589	0.00196665
TSHZ3	KO_BC-Control_B	-5.43597	-2.44254	-2.55053	0.0252293	0.0621056
TSPAN10	KO_BC-Control_B	4.00811	2.00292	10.168	2.67709e-07	8.50057e-06
TSPAN2	KO_BC-Control_B	-2.56653	-1.35982	-4.15871	0.00129086	0.00586954
TSPAN33	KO_BC-Control_B	-12.9366	-3.69338	-6.87312	1.60504e-05	0.000186938
TSSC2	KO_BC-Control_B	-11.1679	-3.48129	-12.7741	2.08779e-08	1.4087e-06
TSSK6	KO_BC-Control_B	2.34715	1.23091	5.3077	0.00017813	0.00121434
TST	KO_BC-Control_B	-2.21313	-1.14609	-4.80143	0.000417284	0.00240294
TSTD1	KO_BC-Control_B	-3.72369	-1.89673	-5.6943	9.52526e-05	0.000746901
TTC9	KO_BC-Control_B	-2.12702	-1.08883	-3.06925	0.00960143	0.0290035
TTLL1	KO_BC-Control_B	2.23301	1.15899	4.10557	0.00142033	0.00633333
TTLL3	KO_BC-Control_B	3.42713	1.777	3.95647	0.00186017	0.00779931
TTLL7	KO_BC-Control_B	5.65445	2.49939	7.0116	1.31809e-05	0.000161201
TTYH3	KO_BC-Control_B	-2.00061	-1.00044	-11.5197	6.70693e-08	3.12516e-06
TUB	KO_BC-Control_B	-8.83823	-3.14376	-2.21179	0.046859	0.099962
TUBB3	KO_BC-Control_B	-2.40073	-1.26347	-8.02906	3.33518e-06	5.53488e-05
TYRP1	KO_BC-Control_B	-3.77668	-1.91712	-5.5026	0.000129581	0.000948846
UBAC2-AS1	KO_BC-Control_B	2.37299	1.24671	3.14075	0.00840066	0.0261288
UBE2QL1	KO_BC-Control_B	-7.80374	-2.96417	-8.15615	2.83332e-06	4.8866e-05
UBE2W	KO_BC-Control_B	2.03464	1.02477	17.8037	4.47935e-10	1.1064e-07
UCA1	KO_BC-Control_B	-48.5385	-5.60106	-9.77531	4.11606e-07	1.17382e-05
UCHL1	KO_BC-Control_B	-18.4816	-4.20802	-2.22934	0.0453982	0.0974016
ULBP2	KO_BC-Control_B	-2.37571	-1.24836	-5.02816	0.000283774	0.00176095
ULK2	KO_BC-Control_B	-6.02691	-2.59142	-4.78888	0.000426367	0.00244913
UNC13D	KO_BC-Control_B	-3.96883	-1.98871	-5.4325	0.000145204	0.00104227
UNC5B	KO_BC-Control_B	-3.42296	-1.77524	-6.48546	2.82338e-05	0.000289067
UTS2	KO_BC-Control_B	3.15517	1.65772	5.49657	0.000130852	0.000955624
VASN	KO_BC-Control_B	-2.69868	-1.43225	-3.03714	0.0101952	0.0303923
VCAN	KO_BC-Control_B	-4.43487	-2.14889	-4.2961	0.00100971	0.00481761
VIL1	KO_BC-Control_B	5.99991	2.58494	2.3558	0.0360818	0.0820187
VPS35L	KO_BC-Control_B	-70.8491	-6.14668	-34.0594	1.96665e-13	2.72027e-09
VSIR	KO_BC-Control_B	-5.56283	-2.47582	-3.76411	0.00264312	0.0103451
VWA1	KO_BC-Control_B	-24.8286	-4.63393	-6.04402	5.50546e-05	0.00048597
WDR89	KO_BC-Control_B	2.19405	1.1336	3.2174	0.0072803	0.0232486
WIPF1	KO_BC-Control_B	5.70779	2.51293	3.06869	0.00961153	0.0290213
WNK2	KO_BC-Control_B	-6.69068	-2.74215	-3.11237	0.00885809	0.0271614
WNT5B	KO_BC-Control_B	2.1172	1.08216	2.30979	0.0392376	0.0873153
WWC3	KO_BC-Control_B	-2.56666	-1.35989	-23.9181	1.36004e-11	1.10659e-08
XDH	KO_BC-Control_B	3.75331	1.90816	13.6866	9.49578e-09	8.08087e-07
XKR8	KO_BC-Control_B	-2.11906	-1.08342	-9.44892	5.94763e-07	1.54068e-05
XKR9	KO_BC-Control_B	7.86043	2.97461	4.83436	0.000394383	0.0022987
YES1	KO_BC-Control_B	2.01418	1.01019	5.18986	0.000216479	0.00141698
YPEL2	KO_BC-Control_B	2.27254	1.1843	4.82797	0.000398721	0.00231922
Z94160.1	KO_BC-Control_B	3.76354	1.91209	3.47667	0.00449291	0.0157584
ZBED3-AS1	KO_BC-Control_B	2.12452	1.08714	3.42568	0.00493912	0.0169945
ZBTB37	KO_BC-Control_B	2.03071	1.02198	3.1224	0.00869371	0.0268
ZBTB47	KO_BC-Control_B	-4.34986	-2.12097	-14.5225	4.80123e-09	5.05075e-07
ZC4H2	KO_BC-Control_B	-3.97538	-1.99109	-5.90607	6.8206e-05	0.000577096
ZCWPW1	KO_BC-Control_B	2.3613	1.23958	2.56904	0.0243807	0.0605221
ZDHHC1	KO_BC-Control_B	-2.42475	-1.27784	-3.49745	0.00432304	0.0152932
ZFPM2	KO_BC-Control_B	2.25973	1.17615	3.62491	0.00341484	0.0126939
ZFPM2-AS1	KO_BC-Control_B	2.39555	1.26036	5.09385	0.000254112	0.00161603
ZFYVE28	KO_BC-Control_B	2.4355	1.28422	11.2741	8.53605e-08	3.71063e-06
ZIC5	KO_BC-Control_B	2.76109	1.46524	10.4137	2.05922e-07	7.03286e-06
ZNF100	KO_BC-Control_B	2.02139	1.01534	4.35866	0.000903509	0.00440823
ZNF141	KO_BC-Control_B	-16.5102	-4.04528	-8.32326	2.29282e-06	4.19502e-05
ZNF177	KO_BC-Control_B	3.91176	1.96782	2.40511	0.0329706	0.0764541
ZNF192P1	KO_BC-Control_B	3.18416	1.67091	4.4642	0.000749864	0.00381749
ZNF20	KO_BC-Control_B	2.0806	1.057	5.85695	7.36583e-05	0.00061748
ZNF280B	KO_BC-Control_B	-7.14728	-2.8374	-2.57598	0.0240695	0.0598578
ZNF30	KO_BC-Control_B	-2.11939	-1.08365	-9.16576	8.25186e-07	1.96116e-05
ZNF311	KO_BC-Control_B	3.41715	1.77279	5.39467	0.000154448	0.00109387
ZNF347	KO_BC-Control_B	2.18409	1.12703	3.63707	0.00333908	0.0124406
ZNF354C	KO_BC-Control_B	-4.20943	-2.07362	-2.31661	0.0387542	0.0865152
ZNF365	KO_BC-Control_B	-2.72297	-1.44518	-4.95586	0.000320658	0.00193937
ZNF382	KO_BC-Control_B	-25.9545	-4.69792	-8.58933	1.64714e-06	3.31635e-05
ZNF391	KO_BC-Control_B	2.03676	1.02628	5.15527	0.000229313	0.00148427
ZNF415	KO_BC-Control_B	6.82992	2.77187	3.72009	0.00286569	0.0110137
ZNF439	KO_BC-Control_B	3.22276	1.6883	10.0028	3.20274e-07	9.80094e-06
ZNF460	KO_BC-Control_B	2.07191	1.05096	3.37513	0.00542594	0.0183456
ZNF502	KO_BC-Control_B	-3.62402	-1.85759	-6.0114	5.79014e-05	0.000506894
ZNF506	KO_BC-Control_B	-2.28303	-1.19095	-4.39748	0.000843507	0.00416823
ZNF512	KO_BC-Control_B	2.08781	1.06199	16.3344	1.22721e-09	2.1093e-07
ZNF517	KO_BC-Control_B	2.49479	1.31892	9.65159	4.72687e-07	1.29984e-05
ZNF518A	KO_BC-Control_B	-6.38487	-2.67466	-3.06806	0.00962286	0.0290365
ZNF518B	KO_BC-Control_B	2.06594	1.0468	3.93678	0.00192796	0.00802274
ZNF528-AS1	KO_BC-Control_B	2.08036	1.05683	2.31833	0.0386329	0.0863699
ZNF529-AS1	KO_BC-Control_B	-2.34855	-1.23177	-4.77669	0.000435396	0.00248859
ZNF542P	KO_BC-Control_B	-3.53865	-1.8232	-12.315	3.16247e-08	1.85353e-06
ZNF554	KO_BC-Control_B	3.07696	1.62151	4.42086	0.000809385	0.00404459
ZNF556	KO_BC-Control_B	5.63142	2.4935	2.47111	0.0292079	0.0696559
ZNF582	KO_BC-Control_B	-2.39048	-1.2573	-4.66229	0.000530489	0.00291759
ZNF585B	KO_BC-Control_B	-2.19539	-1.13448	-3.49567	0.0043373	0.015324
ZNF619	KO_BC-Control_B	-2.21397	-1.14664	-2.60287	0.0229006	0.0575407
ZNF624	KO_BC-Control_B	2.2803	1.18922	6.44972	2.97731e-05	0.000302144
ZNF629	KO_BC-Control_B	-2.12988	-1.09077	-2.99044	0.011125	0.03254
ZNF665	KO_BC-Control_B	3.07554	1.62084	4.38088	0.000868647	0.00427129
ZNF674-AS1	KO_BC-Control_B	-2.13878	-1.09679	-11.9307	4.52357e-08	2.37007e-06
ZNF678	KO_BC-Control_B	2.00266	1.00192	7.75965	4.74129e-06	7.12842e-05
ZNF682	KO_BC-Control_B	2.78294	1.47661	3.10391	0.0089992	0.0275209
ZNF69	KO_BC-Control_B	2.27537	1.1861	3.77741	0.00257942	0.0101388
ZNF747	KO_BC-Control_B	-2.92989	-1.55085	-8.45469	1.94537e-06	3.69569e-05
ZNF790-AS1	KO_BC-Control_B	-3.67782	-1.87885	-2.75972	0.0171122	0.0457561
ZNF850	KO_BC-Control_B	-2.9998	-1.58487	-2.64266	0.0212725	0.0542193
ZSCAN31	KO_BC-Control_B	2.03961	1.02829	3.55267	0.00390267	0.0141018
ZSWIM5	KO_BC-Control_B	22.666	4.50246	8.9287	1.09202e-06	2.42064e-05

## Sheet: DEG overlap CD47 IFT57
Gene	Contrast	FC	logFC	tstat	pval	adjpval
AC105460.1	KO_A-Control_A	-1.59806	-0.676321	-6.3534	4.03e-05	0.0254957
AK4	KO_A-Control_A	1.71337	0.776835	12.4171	4.15e-08	0.00018
ALDH1A1	KO_A-Control_A	1.86824	0.901684	9.42062	8.06e-07	0.00149725
ANK3	KO_A-Control_A	-1.52554	-0.609319	-3.10369	0.00934304	0.221624
APOL3	KO_A-Control_A	-1.57903	-0.659034	-3.56004	0.00405235	0.16248
ARHGEF25	KO_A-Control_A	1.65295	0.725042	4.22216	0.00124123	0.0983824
BMP8B	KO_A-Control_A	1.56825	0.649154	4.8454	0.000427	0.0560565
CA12	KO_A-Control_A	-1.55466	-0.636597	-4.40043	0.00091	0.0857225
CADM1	KO_A-Control_A	-1.50912	-0.593705	-3.83625	0.00246076	0.127682
CERS6-AS1	KO_A-Control_A	-1.53161	-0.615051	-2.68349	0.0202346	0.296069
CES1	KO_A-Control_A	-1.91973	-0.940902	-4.69433	0.00055	0.0614328
COCH	KO_A-Control_A	1.59375	0.67243	6.19608	5.07e-05	0.0274862
COL14A1	KO_A-Control_A	1.60196	0.679837	6.70633	2.42e-05	0.0225069
COL4A4	KO_A-Control_A	2.36393	1.24119	3.79315	0.00265875	0.131144
CRISPLD1	KO_A-Control_A	-1.511	-0.595507	-2.45038	0.030968	0.340381
DSC2	KO_A-Control_A	1.70497	0.769748	8.38193	2.69e-06	0.00437885
EEF1A2	KO_A-Control_A	-2.00555	-1.004	-4.01169	0.00179919	0.108801
EPHA5	KO_A-Control_A	-1.59538	-0.673903	-5.22387	0.000229	0.0419178
FBLN2	KO_A-Control_A	-1.71917	-0.781711	-4.87057	0.000409	0.0554298
GLIS1	KO_A-Control_A	-1.87361	-0.905817	-5.52435	0.000142	0.0361283
HES7	KO_A-Control_A	-1.51961	-0.603696	-2.80025	0.0163302	0.272824
HLA-F	KO_A-Control_A	2.06943	1.04924	4.02207	0.00176634	0.108801
HSPB8	KO_A-Control_A	-1.64227	-0.715693	-8.19884	3.37e-06	0.00487053
ID4	KO_A-Control_A	-2.11738	-1.08228	-5.27295	0.000212	0.040986
IL33	KO_A-Control_A	-1.51471	-0.599044	-3.25236	0.00710963	0.199889
IRX4	KO_A-Control_A	1.55692	0.638695	5.36901	0.000181	0.0380279
ITGB3	KO_A-Control_A	-1.63984	-0.713552	-2.52024	0.0272723	0.326542
LINC00520	KO_A-Control_A	-1.52144	-0.605435	-3.41584	0.00527028	0.179363
LMO3	KO_A-Control_A	-1.57632	-0.656564	-2.58331	0.0243076	0.321032
LUZP2	KO_A-Control_A	-2.12228	-1.08561	-6.21698	4.92e-05	0.0274862
MMP2	KO_A-Control_A	-2.06535	-1.04639	-6.13031	5.6e-05	0.0274979
MUC13	KO_A-Control_A	-2.17891	-1.12361	-4.629	0.000615	0.0650457
PAGE5	KO_A-Control_A	-5.81796	-2.54051	-4.34884	0.000995	0.0906836
PER3	KO_A-Control_A	1.53114	0.614607	3.93423	0.00206516	0.114722
RAB6B	KO_A-Control_A	1.55291	0.634976	3.16624	0.00832804	0.211934
RNF207	KO_A-Control_A	1.50356	0.588384	4.02279	0.0017641	0.108801
SCN9A	KO_A-Control_A	-2.05673	-1.04035	-4.2578	0.00116618	0.096555
SCNN1D	KO_A-Control_A	-1.54424	-0.626896	-2.96758	0.0120027	0.238932
VCX3A	KO_A-Control_A	-1.54073	-0.62361	-3.88466	0.00225636	0.120701
ZDHHC23	KO_A-Control_A	1.55002	0.632289	4.8981	0.000391	0.053701
ZNF704	KO_A-Control_A	1.75087	0.808069	5.37434	0.00018	0.0380279

## Sheet: DEG CD47 only
Gene	Contrast	FC	logFC	tstat	pval	adjpval
AC002094.1	KO_A-Control_A	5.27277	2.39856	4.47269	0.000803	0.0791141
AC006064.4	KO_A-Control_A	-1.54075	-0.623629	-3.19011	0.00797061	0.210162
AC012618.3	KO_A-Control_A	1.79603	0.844812	3.4865	0.00463275	0.170116
AC023055.1	KO_A-Control_A	-4.48738	-2.16587	-3.57201	0.0039652	0.162087
AC068385.1	KO_A-Control_A	-1.51238	-0.596824	-3.00237	0.0112581	0.233777
AC091959.3	KO_A-Control_A	1.50531	0.590062	2.28683	0.0416115	0.378231
AC093484.3	KO_A-Control_A	-1.65925	-0.730535	-4.79825	0.000462	0.0578634
AC104452.1	KO_A-Control_A	1.62024	0.696205	2.1897	0.0495059	0.40265
AC105339.2	KO_A-Control_A	1.541	0.623863	3.03932	0.010518	0.229046
AC114930.1	KO_A-Control_A	-2.65234	-1.40726	-5.01766	0.000321	0.0463947
AC118553.2	KO_A-Control_A	1.99312	0.995029	2.68269	0.0202643	0.296069
AC130304.1	KO_A-Control_A	-1.97691	-0.983249	-2.93908	0.0126492	0.244696
AC138028.2	KO_A-Control_A	1.52493	0.608744	2.5743	0.0247107	0.321032
AC141586.3	KO_A-Control_A	4.0804	2.02871	2.90328	0.0135109	0.251617
AKR1C3	KO_A-Control_A	-3.06603	-1.61637	-2.82236	0.0156797	0.267833
AL109628.2	KO_A-Control_A	-1.7239	-0.785674	-2.50765	0.0279052	0.329743
AL132780.3	KO_A-Control_A	3.951	1.98222	3.87094	0.00231242	0.122192
AL359258.2	KO_A-Control_A	3.42298	1.77525	2.53352	0.0266202	0.32562
AL627309.5	KO_A-Control_A	1.54854	0.630907	2.43471	0.0318613	0.342199
AL671762.1	KO_A-Control_A	13.1125	3.71287	4.30324	0.00107729	0.0928197
AMIGO2	KO_A-Control_A	-1.58277	-0.662455	-7.22693	1.18e-05	0.0127972
ANK1	KO_A-Control_A	-1.60637	-0.683805	-2.63215	0.0222303	0.309061
APOE	KO_A-Control_A	-1.80389	-0.85111	-4.03918	0.00171354	0.108655
ARFGEF3	KO_A-Control_A	1.6951	0.761371	5.26129	0.000216	0.040986
ATP2A1	KO_A-Control_A	-1.54908	-0.631413	-2.93051	0.0128503	0.244696
BCL2A1	KO_A-Control_A	-1.67268	-0.742158	-5.0938	0.000283	0.0427878
BTG2	KO_A-Control_A	1.66297	0.733761	3.96861	0.00194242	0.111834
C4B	KO_A-Control_A	-1.86724	-0.900908	-3.8855	0.00225298	0.120701
CA9	KO_A-Control_A	1.49731	0.582376	4.01801	0.00177912	0.108801
CAMK1D	KO_A-Control_A	-1.59874	-0.676937	-4.18358	0.00132811	0.101554
CAMK2N2	KO_A-Control_A	-1.51678	-0.601012	-2.98145	0.0117002	0.236088
CCDC159	KO_A-Control_A	-1.90188	-0.927427	-3.70938	0.00309189	0.141327
CCSER1	KO_A-Control_A	1.9031	0.928349	4.70608	0.00054	0.0614328
CD47	KO_A-Control_A	-2.93912	-1.55539	-26.5401	7.57e-12	9.84e-08
CHMP4C	KO_A-Control_A	1.5124	0.596842	3.26866	0.00690019	0.198004
COL27A1	KO_A-Control_A	-2.12831	-1.08971	-6.30604	4.31e-05	0.0254957
CORO2B	KO_A-Control_A	-1.76934	-0.823211	-7.46224	8.63e-06	0.010201
CRABP2	KO_A-Control_A	-1.53861	-0.621626	-2.98511	0.0116216	0.236045
EPB41L5	KO_A-Control_A	1.5359	0.619081	5.87122	8.27e-05	0.0298777
FBXO30-DT	KO_A-Control_A	-2.9444	-1.55797	-2.64356	0.0217708	0.307249
FST	KO_A-Control_A	-1.68283	-0.750891	-4.84675	0.000426	0.0560565
GAD1	KO_A-Control_A	-1.51122	-0.595714	-2.98858	0.0115476	0.236045
GCNA	KO_A-Control_A	-1.63866	-0.712517	-4.08845	0.00157046	0.106832
GFPT2	KO_A-Control_A	-1.5766	-0.656814	-3.39963	0.00542868	0.180846
GGT5	KO_A-Control_A	-1.5472	-0.629661	-3.561	0.00404528	0.16248
GTSF1	KO_A-Control_A	-2.27063	-1.18309	-5.21511	0.000232	0.0419178
HCG4	KO_A-Control_A	1.61023	0.687265	3.42252	0.0052063	0.17847
HSPA6	KO_A-Control_A	-2.00179	-1.00129	-2.54101	0.0262588	0.32562
IFI44L	KO_A-Control_A	-1.85528	-0.89164	-4.23701	0.00120935	0.0979768
KLHL4	KO_A-Control_A	1.75088	0.808081	4.11437	0.00150019	0.10643
KYNU	KO_A-Control_A	-1.68612	-0.753705	-5.25577	0.000218	0.040986
LHFPL5	KO_A-Control_A	1.77389	0.826917	3.29425	0.00658386	0.19481
LINC01465	KO_A-Control_A	-1.6639	-0.734573	-4.23241	0.00121914	0.0979768
LITAF	KO_A-Control_A	1.70947	0.773548	11.3814	1.07e-07	0.000349
LRP3	KO_A-Control_A	2.33195	1.22154	5.21384	0.000233	0.0419178
MAOA	KO_A-Control_A	-1.80142	-0.849137	-5.10179	0.000279	0.0427294
MBNL3	KO_A-Control_A	1.57197	0.652574	3.32799	0.00618915	0.190091
MLPH	KO_A-Control_A	-1.50744	-0.592097	-5.16818	0.000251	0.0425392
MYG1-AS1	KO_A-Control_A	-1.55069	-0.63291	-4.16651	0.00136855	0.103668
NCAM2	KO_A-Control_A	1.64548	0.718508	5.53235	0.00014	0.0361283
PARTICL	KO_A-Control_A	-1.52343	-0.607327	-3.01112	0.0110783	0.232757
PIK3R6	KO_A-Control_A	1.65776	0.729238	3.06487	0.0100348	0.225902
PLAAT4	KO_A-Control_A	-1.78638	-0.837042	-3.66513	0.00334928	0.148369
PMFBP1	KO_A-Control_A	4.05669	2.0203	3.55869	0.00406231	0.16248
PPFIA4	KO_A-Control_A	2.65564	1.40906	3.83599	0.00246189	0.127682
PTPN6	KO_A-Control_A	-1.58052	-0.660396	-4.15368	0.00139979	0.104574
RGPD6	KO_A-Control_A	2.21945	1.1502	2.6452	0.0217052	0.307249
RPL21P16	KO_A-Control_A	-1.53685	-0.619979	-2.53427	0.0265838	0.32562
RPLP0P2	KO_A-Control_A	-1.6906	-0.757534	-3.96871	0.00194208	0.111834
SALL2	KO_A-Control_A	1.84649	0.884786	5.61787	0.000122	0.0353555
SECTM1	KO_A-Control_A	-2.01821	-1.01307	-4.68742	0.000557	0.0614328
SH2D1B	KO_A-Control_A	-1.82171	-0.865296	-3.36464	0.0057874	0.185297
SLC15A3	KO_A-Control_A	-2.10364	-1.07289	-4.04884	0.00168447	0.107974
SLC16A14	KO_A-Control_A	1.73472	0.794703	3.56811	0.00399337	0.16248
SLC6A15	KO_A-Control_A	1.82384	0.866978	3.25042	0.00713504	0.199889
SMG1P4	KO_A-Control_A	1.70563	0.770305	3.5764	0.00393371	0.161476
SNX10	KO_A-Control_A	1.55886	0.640495	5.20703	0.000235	0.0419178
SRPX	KO_A-Control_A	-1.65898	-0.730294	-9.68265	6.04e-07	0.00130961
SULF1	KO_A-Control_A	1.69398	0.760421	10.1119	3.82e-07	0.000993
TATDN2P2	KO_A-Control_A	1.57428	0.654693	2.3228	0.0390047	0.36656
TEN1-CDK3	KO_A-Control_A	-1.57353	-0.654008	-2.9994	0.0113199	0.234312
TMEFF1	KO_A-Control_A	1.97712	0.983397	2.29955	0.0406712	0.373713
TMEM215	KO_A-Control_A	-2.04042	-1.02887	-5.12745	0.000268	0.042649
TNFSF15	KO_A-Control_A	-1.70238	-0.767555	-3.21865	0.00756347	0.204529
TNIK	KO_A-Control_A	-1.8235	-0.866709	-6.35877	3.99e-05	0.0254957
TRBV12-4	KO_A-Control_A	1.51214	0.596592	2.59598	0.0237508	0.318915
TUBA3C	KO_A-Control_A	5.28917	2.40304	12.9702	2.57e-08	0.000167
WNT5A	KO_A-Control_A	-1.64411	-0.717304	-3.60443	0.0037386	0.158094
ZBTB20	KO_A-Control_A	1.66457	0.735152	2.89483	0.0137227	0.252203
ZC3H6	KO_A-Control_A	1.54676	0.629249	4.66323	0.00058	0.0633735
ZNF471	KO_A-Control_A	1.55294	0.634998	3.40658	0.0053602	0.180688
ZNF575	KO_A-Control_A	-1.62659	-0.701853	-2.64144	0.0218552	0.307249
